# Supplementary material for: Distinct accessory roles of Arabidopsis VEL proteins in Polycomb silencing
Source: Genes Dev. Author manuscript; Available in PMC 2023 Oct 25. (PMC7615239; doi:10.1101/gad.350814.123)
Supplement: Supplementary Data Set 1 [file EMS189790-supplement-Supplementary_Data_Set_1.xlsx]

## Sheet: bwa-mapping-rate-table
Echevarria et al. (2023) Supplemental Data Set 1. VEL protein ChIPseq read counts and mapping rates.
Serial	Sample	Library name	Mapped reads	Total reads	Mapping rate
1	ColFRI-NV-input-For-GFP-ColFR-Rep1	FRI_NV_GFP_Input_1	17108758	34548371	49.52
2	ColFRI-NV-input-For-GFP-ColFR-Rep2	FRI_NV_GFP_Input_2	22141335	34458228	64.26
3	ColFRI-NV-IP-for-ColFRI-FLAG-Rep1	FRI_NV_FLAG_IP_1	26362093	37875078	69.6
4	ColFRI-NV-IP-for-ColFRI-FLAG-Rep2	FRI_NV_FLAG_IP_2	28261352	37917070	74.53
5	VEL1-FLAG-NV-input-rep1	VEL1_NV_input_1	23713455	34421718	68.89
6	VEL1-FLAG-NV-input-rep2	VEL1_NV_input_2	33693185	37793475	89.15
7	VEL1-FLAG-NV-input-rep3	VEL1_NV_input_3	33524543	37913900	88.42
8	VIN3-eGFP-NV-input-rep1	VIN3_NV_input_1	27044809	44151194	61.25
9	VIN3-eGFP-NV-input-rep2	VIN3_NV_input_2	47203555	74876453	63.04
10	VRN5-YFP-NV-input-rep1	VRN5_NV_input_1	35808434	47704161	75.06
11	VRN5-YFP-NV-input-rep2	VRN5_NV_input_2	43841291	59893637	73.2
12	VRN5-YFP-NV-input-rep3	VRN5_NV_input_3	36331047	47051175	77.22
13	ColFRI-6WT0-Input-For-GFP-ColFR-Rep1	FRI_V_GFP_input_1	22348507	34441957	64.89
14	ColFRI-6WT0-Input-For-GFP-ColFR-Rep2	FRI_V_GFP_input_2	28789252	34384593	83.73
15	ColFRI-6WT0-Input-for-ColFRI-FLAG-Rep1	FRI_V_FLAG_Input	32049820	37928154	84.5
16	VEL1-FLAG-6WT0-input-rep1	VEL1_V_input_1	23917655	34384897	69.56
17	VEL1-FLAG-6WT0-input-rep2	VEL1_V_input_2	29499523	37954601	77.72
18	VEL1-FLAG-6WT0-input-rep3	VEL1_V_input_3	29167482	37972699	76.81
19	VIN3-eGFP-6WT0-input-rep1	VIN3_V_input_1	23639289	34500470	68.52
20	VIN3-eGFP-6WT0-input-rep2	VIN3_V_input_2	28513034	34473359	82.71
21	VIN3-eGFP-6WT0-input-rep3	VIN3_V_input_3	25510379	34452655	74.04
22	VRN5-YFP-6WT0-input-rep1	VRN5_V_input_1	28801455	37822524	76.15
23	VRN5-YFP-6WT0-input-rep2	VRN5_V_input_2	24792454	34462179	71.94
24	VRN5-YFP-6WT0-input-rep3	VRN5_V_input_3	23717590	34502533	68.74
25	ColFRI-NV-IP-For-GFP-ColFR-Rep1	FRI_NV_GFP_IP_1	18922433	34505284	54.84
26	ColFRI-NV-IP-For-GFP-ColFR-Rep2	FRI_NV_GFP_IP_2	23506759	34618869	67.9
27	ColFRI-NV-input-for-ColFRI-FLAG-Rep1	FRI_NV_FLAG_input_1	30746186	38005385	80.9
28	ColFRI-NV-input-for-ColFRI-FLAG-Rep2	FRI_NV_FLAG_input_2	30843597	37976891	81.22
29	VEL1-FLAG-NV-rep1	VEL1_NV_IP_1	30109996	34506762	87.26
30	VEL1-FLAG-NV-rep2	VEL1_NV_IP_2	30495863	34798185	87.64
31	VEL1-FLAG-NV-rep3	VEL1_NV_IP_3	34938726	37954085	92.06
32	VIN3-eGFP-NV-rep1	VIN3_NV_IP_1	39407254	61676996	63.89
33	VIN3-eGFP-NV-rep2	VIN3_NV_IP_2	43021134	64962216	66.22
34	VRN5-YFP-NV-rep1	VRN5_NV_IP_1	23428631	29049552	80.65
35	VRN5-YFP-NV-rep2	VRN5_NV_IP_2	55998466	74732430	74.93
36	VRN5-YFP-NV-rep3	VRN5_NV_IP_3	44872021	54677780	82.07
37	ColFRI-6WT0-For-GFP-ColFR-Rep1	FRI_V_GFP_IP_1	22716349	34523691	65.8
38	ColFRI-6WT0-For-GFP-ColFR-Rep2	FRI_V_GFP_IP_2	28334733	34474974	82.19
39	ColFRI-6WT0-for-ColFRI-FLAG-Rep1	FRI_V_FLAG_IP	27890125	37811092	73.76
40	VEL1-FLAG-6WT0-rep1	VEL1_V_IP_1	28036912	34448146	81.39
41	VEL1-FLAG-6WT0-rep2	VEL1_V_IP_2	32651891	37846890	86.27
42	VEL1-FLAG-6WT0-rep3	VEL1_V_IP_3	21180273	37916880	55.86
43	VIN3-eGFP-6WT0-rep1	VIN3_V_IP_1	25991691	34546858	75.24
44	VIN3-eGFP-6WT0-rep2	VIN3_V_IP_2	27663775	34335027	80.57
45	VIN3-eGFP-6WT0-rep3	VIN3_V_IP_3	27939709	34485537	81.02
46	VRN5-YFP-6WT0-rep1	VRN5_V_IP_1	28516532	37918134	75.21
47	VRN5-YFP-6WT0-rep2	VRN5_V_IP_2	27150884	34454170	78.8
48	VRN5-YFP-6WT0-rep3	VRN5_V_IP_3	27010089	34458764	78.38
