# Supplementary material for: Distinct accessory roles of Arabidopsis VEL proteins in Polycomb silencing
Source: Genes Dev. Author manuscript; Available in PMC 2023 Oct 25. (PMC7615239; doi:10.1101/gad.350814.123)
Supplement: Supplementary Data Set 2 [file EMS189790-supplement-Supplementary_Data_Set_2.xlsx]

## Sheet: Sheet1
Echevarria et al. (2023) Supplemental Data Set 2. List of putative target genes of Arabidopsis VEL proteins (VIN3, VRN5, VEL1) identified with ChIPseq (related to Fig. 7A).
Putative target genes of VEL proteins
	VEL1 NV	VEL1 6WT0	VIN3 NV	VIN3 6WT0	VRN5 NV	VRN5 6WT0
Number of genes	8291	11591	137	2089	2159	3372
	AT1G01030	AT1G01010	AT1G01560	AT1G01030	AT1G01030	AT1G01010
	AT1G01060	AT1G01030	AT1G06160	AT1G01100	AT1G01060	AT1G01030
	AT1G01073	AT1G01050	AT1G06630	AT1G01250	AT1G01100	AT1G01060
	AT1G01080	AT1G01060	AT1G07200	AT1G01310	AT1G01140	AT1G01090
	AT1G01090	AT1G01080	AT1G11010	AT1G01453	AT1G01260	AT1G01100
	AT1G01100	AT1G01090	AT1G11125	AT1G01490	AT1G01310	AT1G01140
	AT1G01110	AT1G01100	AT1G12580	AT1G01500	AT1G01380	AT1G01180
	AT1G01180	AT1G01110	AT1G13240	AT1G01560	AT1G01453	AT1G01240
	AT1G01240	AT1G01115	AT1G13810	AT1G01650	AT1G01471	AT1G01250
	AT1G01250	AT1G01120	AT1G14010	AT1G01890	AT1G01490	AT1G01260
	AT1G01320	AT1G01150	AT1G14230	AT1G01950	AT1G01500	AT1G01270
	AT1G01350	AT1G01170	AT1G16020	AT1G02100	AT1G01540	AT1G01310
	AT1G01380	AT1G01180	AT1G16489	AT1G02120	AT1G01560	AT1G01380
	AT1G01390	AT1G01190	AT1G17720	AT1G02130	AT1G01650	AT1G01453
	AT1G01430	AT1G01210	AT1G21750	AT1G02230	AT1G01950	AT1G01471
	AT1G01448	AT1G01225	AT1G21790	AT1G02380	AT1G02030	AT1G01490
	AT1G01453	AT1G01240	AT1G21920	AT1G02450	AT1G02120	AT1G01500
	AT1G01490	AT1G01250	AT1G31420	AT1G02560	AT1G02230	AT1G01520
	AT1G01500	AT1G01260	AT1G32460	AT1G02580	AT1G02340	AT1G01540
	AT1G01510	AT1G01290	AT1G34419	AT1G02590	AT1G02380	AT1G01560
	AT1G01520	AT1G01320	AT1G44125	AT1G02650	AT1G02390	AT1G01600
	AT1G01540	AT1G01350	AT1G48790	AT1G02670	AT1G02450	AT1G01630
	AT1G01550	AT1G01355	AT1G49450	AT1G02930	AT1G02560	AT1G01650
	AT1G01610	AT1G01370	AT1G51710	AT1G03030	AT1G02580	AT1G01720
	AT1G01620	AT1G01380	AT1G52760	AT1G03080	AT1G02590	AT1G01830
	AT1G01650	AT1G01390	AT1G52905	AT1G03120	AT1G02620	AT1G01890
	AT1G01670	AT1G01430	AT1G54080	AT1G03310	AT1G02670	AT1G01900
	AT1G01690	AT1G01448	AT1G56220	AT1G03370	AT1G03030	AT1G01950
	AT1G01740	AT1G01453	AT1G63510	AT1G03457	AT1G03080	AT1G02060
	AT1G01770	AT1G01490	AT1G64563	AT1G03470	AT1G03130	AT1G02070
	AT1G01820	AT1G01500	AT1G67370	AT1G03515	AT1G03200	AT1G02120
	AT1G01830	AT1G01510	AT1G70060	AT1G03590	AT1G03220	AT1G02205
	AT1G01870	AT1G01520	AT1G72250	AT1G03610	AT1G03270	AT1G02230
	AT1G01890	AT1G01540	AT1G77280	AT1G03640	AT1G03290	AT1G02300
	AT1G01900	AT1G01550	AT1G77510	AT1G03730	AT1G03457	AT1G02340
	AT1G01950	AT1G01600	AT1G77770	AT1G03800	AT1G03470	AT1G02380
	AT1G01980	AT1G01610	AT1G78030	AT1G03840	AT1G03610	AT1G02390
	AT1G02030	AT1G01620	AT1G78070	AT1G04010	AT1G03730	AT1G02450
	AT1G02040	AT1G01650	AT1G79740	AT1G04120	AT1G03800	AT1G02510
	AT1G02065	AT1G01670	AT2G01910	AT1G04130	AT1G03830	AT1G02560
	AT1G02070	AT1G01690	AT2G02180	AT1G04240	AT1G03840	AT1G02590
	AT1G02120	AT1G01725	AT2G02220	AT1G04270	AT1G03870	AT1G02620
	AT1G02130	AT1G01740	AT2G04430	AT1G04370	AT1G03980	AT1G02670
	AT1G02150	AT1G01760	AT2G05220	AT1G04400	AT1G04010	AT1G02690
	AT1G02190	AT1G01790	AT2G05620	AT1G04570	AT1G04030	AT1G03030
	AT1G02210	AT1G01800	AT2G14460	AT1G04790	AT1G04120	AT1G03080
	AT1G02220	AT1G01820	AT2G15960	AT1G05390	AT1G04130	AT1G03270
	AT1G02230	AT1G01830	AT2G16600	AT1G05430	AT1G04140	AT1G03290
	AT1G02250	AT1G01870	AT2G16660	AT1G05570	AT1G04240	AT1G03310
	AT1G02270	AT1G01890	AT2G17030	AT1G05710	AT1G04270	AT1G03370
	AT1G02300	AT1G01940	AT2G17120	AT1G05810	AT1G04310	AT1G03440
	AT1G02310	AT1G01950	AT2G19790	AT1G05870	AT1G04370	AT1G03457
	AT1G02335	AT1G01980	AT2G21090	AT1G05960	AT1G04430	AT1G03470
	AT1G02340	AT1G02020	AT2G23460	AT1G06002	AT1G04570	AT1G03515
	AT1G02350	AT1G02030	AT2G24570	AT1G06070	AT1G04650	AT1G03590
	AT1G02380	AT1G02040	AT2G25660	AT1G06160	AT1G04790	AT1G03600
	AT1G02390	AT1G02060	AT2G25690	AT1G06360	AT1G04990	AT1G03610
	AT1G02450	AT1G02065	AT2G28550	AT1G06510	AT1G05100	AT1G03710
	AT1G02480	AT1G02070	AT2G29670	AT1G06570	AT1G05390	AT1G03720
	AT1G02510	AT1G02100	AT2G31130	AT1G06580	AT1G05570	AT1G03730
	AT1G02560	AT1G02120	AT2G37150	AT1G06790	AT1G05680	AT1G03800
	AT1G02580	AT1G02130	AT2G42040	AT1G06800	AT1G05710	AT1G03830
	AT1G02590	AT1G02150	AT2G43540	AT1G06880	AT1G05810	AT1G03840
	AT1G02610	AT1G02220	AT2G45470	AT1G07000	AT1G05870	AT1G03870
	AT1G02620	AT1G02230	AT2G46330	AT1G07050	AT1G05960	AT1G04010
	AT1G02640	AT1G02250	AT2G46500	AT1G07090	AT1G06070	AT1G04120
	AT1G02650	AT1G02260	AT3G01470	AT1G07100	AT1G06160	AT1G04130
	AT1G02670	AT1G02270	AT3G05490	AT1G07170	AT1G06360	AT1G04240
	AT1G02690	AT1G02280	AT3G06435	AT1G07180	AT1G06460	AT1G04260
	AT1G02730	AT1G02300	AT3G07780	AT1G07200	AT1G06475	AT1G04270
	AT1G02740	AT1G02310	AT3G09980	AT1G07210	AT1G06570	AT1G04360
	AT1G02770	AT1G02320	AT3G10260	AT1G07510	AT1G06790	AT1G04370
	AT1G02800	AT1G02340	AT3G11910	AT1G07580	AT1G06850	AT1G04400
	AT1G02810	AT1G02350	AT3G13330	AT1G07870	AT1G07000	AT1G04430
	AT1G02813	AT1G02360	AT3G13740	AT1G07930	AT1G07090	AT1G04480
	AT1G02850	AT1G02380	AT3G15480	AT1G07970	AT1G07100	AT1G04530
	AT1G02860	AT1G02390	AT3G15820	AT1G08115	AT1G07128	AT1G04570
	AT1G02880	AT1G02391	AT3G17980	AT1G08250	AT1G07170	AT1G04650
	AT1G02930	AT1G02450	AT3G18990	AT1G08315	AT1G07175	AT1G04790
	AT1G02970	AT1G02480	AT3G22990	AT1G08500	AT1G07180	AT1G04990
	AT1G03030	AT1G02490	AT3G24190	AT1G08845	AT1G07200	AT1G05010
	AT1G03040	AT1G02500	AT3G29760	AT1G08860	AT1G07530	AT1G05065
	AT1G03055	AT1G02510	AT3G44680	AT1G08980	AT1G07540	AT1G05090
	AT1G03060	AT1G02560	AT3G45010	AT1G09130	AT1G07630	AT1G05100
	AT1G03070	AT1G02580	AT3G45230	AT1G09200	AT1G07870	AT1G05550
	AT1G03080	AT1G02590	AT3G46550	AT1G09270	AT1G08250	AT1G05560
	AT1G03090	AT1G02620	AT3G49810	AT1G09350	AT1G08500	AT1G05640
	AT1G03100	AT1G02640	AT3G53680	AT1G09390	AT1G08560	AT1G05680
	AT1G03106	AT1G02650	AT3G59970	AT1G09430	AT1G08570	AT1G05710
	AT1G03170	AT1G02670	AT3G60520	AT1G09440	AT1G08630	AT1G05810
	AT1G03180	AT1G02690	AT3G63010	AT1G09560	AT1G08845	AT1G05835
	AT1G03200	AT1G02730	AT4G09000	AT1G09660	AT1G08860	AT1G05870
	AT1G03220	AT1G02750	AT4G11860	AT1G09730	AT1G08920	AT1G05950
	AT1G03240	AT1G02800	AT4G11876	AT1G09980	AT1G09070	AT1G05960
	AT1G03270	AT1G02810	AT4G14147	AT1G09995	AT1G09130	AT1G06002
	AT1G03290	AT1G02813	AT4G14270	AT1G10230	AT1G09350	AT1G06070
	AT1G03310	AT1G02850	AT4G18010	AT1G10370	AT1G09390	AT1G06160
	AT1G03370	AT1G02860	AT4G18900	AT1G10410	AT1G09440	AT1G06180
	AT1G03400	AT1G02880	AT4G21800	AT1G10470	AT1G09530	AT1G06360
	AT1G03440	AT1G02890	AT4G25630	AT1G10500	AT1G09560	AT1G06475
	AT1G03457	AT1G02930	AT4G30960	AT1G10560	AT1G09940	AT1G06570
	AT1G03470	AT1G02970	AT4G31075	AT1G10640	AT1G09950	AT1G06610
	AT1G03490	AT1G02990	AT4G32840	AT1G10747	AT1G09995	AT1G06645
	AT1G03520	AT1G03000	AT4G33070	AT1G11010	AT1G10230	AT1G06850
	AT1G03570	AT1G03022	AT4G33980	AT1G11090	AT1G10270	AT1G06880
	AT1G03590	AT1G03030	AT4G34000	AT1G11125	AT1G10370	AT1G06890
	AT1G03640	AT1G03040	AT4G34100	AT1G11210	AT1G10410	AT1G07000
	AT1G03650	AT1G03050	AT4G34630	AT1G11260	AT1G10470	AT1G07090
	AT1G03700	AT1G03060	AT4G35030	AT1G11370	AT1G10550	AT1G07100
	AT1G03720	AT1G03080	AT4G35785	AT1G11440	AT1G10690	AT1G07135
	AT1G03740	AT1G03090	AT4G36040	AT1G11910	AT1G10740	AT1G07170
	AT1G03790	AT1G03100	AT4G36520	AT1G11960	AT1G10747	AT1G07175
	AT1G03800	AT1G03106	AT4G36550	AT1G12210	AT1G11010	AT1G07180
	AT1G03830	AT1G03120	AT4G36720	AT1G12211	AT1G11030	AT1G07200
	AT1G03840	AT1G03160	AT4G39615	AT1G12423	AT1G11125	AT1G07210
	AT1G03905	AT1G03170	AT5G02811	AT1G12510	AT1G11260	AT1G07485
	AT1G03920	AT1G03180	AT5G03970	AT1G12580	AT1G11310	AT1G07520
	AT1G03980	AT1G03190	AT5G04560	AT1G12590	AT1G11370	AT1G07530
	AT1G03990	AT1G03200	AT5G07730	AT1G12620	AT1G11790	AT1G07540
	AT1G04010	AT1G03240	AT5G11790	AT1G12760	AT1G11820	AT1G07590
	AT1G04030	AT1G03270	AT5G15120	AT1G12805	AT1G11910	AT1G07630
	AT1G04050	AT1G03290	AT5G15210	AT1G12990	AT1G11960	AT1G07650
	AT1G04100	AT1G03310	AT5G16560	AT1G13080	AT1G12210	AT1G07870
	AT1G04120	AT1G03330	AT5G22040	AT1G13470	AT1G12211	AT1G07930
	AT1G04130	AT1G03365	AT5G35220	AT1G13700	AT1G12423	AT1G08115
	AT1G04140	AT1G03370	AT5G37490	AT1G13740	AT1G12460	AT1G08180
	AT1G04150	AT1G03400	AT5G38155	AT1G14230	AT1G12510	AT1G08200
	AT1G04160	AT1G03410	AT5G41071	AT1G14260	AT1G12580	AT1G08500
	AT1G04180	AT1G03440	AT5G41774	AT1G14280	AT1G12710	AT1G08560
	AT1G04210	AT1G03457	AT5G44020	AT1G14380	AT1G12750	AT1G08570
	AT1G04220	AT1G03470	AT5G44290	AT1G14520	AT1G12780	AT1G08630
	AT1G04250	AT1G03490	AT5G47180	AT1G14600	AT1G12820	AT1G08860
	AT1G04270	AT1G03520	AT5G51260	AT1G14740	AT1G12845	AT1G08910
	AT1G04280	AT1G03570	AT5G52882	AT1G14750	AT1G12938	AT1G09070
	AT1G04310	AT1G03590	AT5G56550	AT1G14840	AT1G12990	AT1G09130
	AT1G04320	AT1G03630	AT5G59230	AT1G15090	AT1G13080	AT1G09270
	AT1G04350	AT1G03640	AT5G63640	AT1G15120	AT1G13700	AT1G09350
	AT1G04360	AT1G03680		AT1G15180	AT1G13740	AT1G09390
	AT1G04370	AT1G03700		AT1G15220	AT1G13980	AT1G09440
	AT1G04430	AT1G03720		AT1G15240	AT1G14010	AT1G09490
	AT1G04440	AT1G03740		AT1G15260	AT1G14230	AT1G09530
	AT1G04445	AT1G03780		AT1G15340	AT1G14280	AT1G09575
	AT1G04480	AT1G03790		AT1G16020	AT1G14520	AT1G09600
	AT1G04500	AT1G03800		AT1G16190	AT1G14540	AT1G09665
	AT1G04501	AT1G03820		AT1G16300	AT1G14580	AT1G09850
	AT1G04530	AT1G03830		AT1G16489	AT1G14600	AT1G09940
	AT1G04550	AT1G03840		AT1G16500	AT1G14690	AT1G09950
	AT1G04560	AT1G03905		AT1G16515	AT1G14720	AT1G09995
	AT1G04570	AT1G03920		AT1G16610	AT1G14740	AT1G10060
	AT1G04590	AT1G03980		AT1G16740	AT1G14780	AT1G10370
	AT1G04610	AT1G03982		AT1G16825	AT1G14840	AT1G10390
	AT1G04650	AT1G03990		AT1G16920	AT1G15110	AT1G10470
	AT1G04660	AT1G04010		AT1G17120	AT1G15120	AT1G10550
	AT1G04680	AT1G04030		AT1G17550	AT1G15125	AT1G10560
	AT1G04684	AT1G04050		AT1G17660	AT1G15175	AT1G10585
	AT1G04690	AT1G04070		AT1G17720	AT1G15340	AT1G10640
	AT1G04720	AT1G04100		AT1G17744	AT1G15380	AT1G10657
	AT1G04750	AT1G04110		AT1G17840	AT1G15430	AT1G10760
	AT1G04770	AT1G04120		AT1G17860	AT1G15530	AT1G11000
	AT1G04790	AT1G04130		AT1G18090	AT1G15800	AT1G11010
	AT1G04830	AT1G04140		AT1G18330	AT1G15820	AT1G11030
	AT1G04840	AT1G04150		AT1G18410	AT1G15970	AT1G11050
	AT1G04920	AT1G04160		AT1G18450	AT1G16020	AT1G11090
	AT1G04985	AT1G04170		AT1G18670	AT1G16110	AT1G11120
	AT1G04990	AT1G04180		AT1G18835	AT1G16300	AT1G11125
	AT1G05000	AT1G04190		AT1G18890	AT1G16370	AT1G11260
	AT1G05030	AT1G04210		AT1G19020	AT1G16390	AT1G11280
	AT1G05065	AT1G04220		AT1G19330	AT1G16489	AT1G11310
	AT1G05090	AT1G04230		AT1G19400	AT1G16500	AT1G11330
	AT1G05150	AT1G04250		AT1G19460	AT1G16515	AT1G11362
	AT1G05200	AT1G04270		AT1G19485	AT1G16740	AT1G11370
	AT1G05230	AT1G04310		AT1G19490	AT1G16920	AT1G11380
	AT1G05270	AT1G04320		AT1G19920	AT1G17120	AT1G11390
	AT1G05300	AT1G04350		AT1G20070	AT1G17140	AT1G11410
	AT1G05390	AT1G04360		AT1G20090	AT1G17350	AT1G11440
	AT1G05410	AT1G04370		AT1G20100	AT1G17550	AT1G11640
	AT1G05510	AT1G04430		AT1G20210	AT1G17620	AT1G11700
	AT1G05530	AT1G04440		AT1G20310	AT1G17660	AT1G11735
	AT1G05540	AT1G04445		AT1G20650	AT1G17720	AT1G11790
	AT1G05550	AT1G04480		AT1G20840	AT1G17744	AT1G11910
	AT1G05560	AT1G04500		AT1G20967	AT1G17830	AT1G11950
	AT1G05562	AT1G04501		AT1G21050	AT1G17860	AT1G11960
	AT1G05570	AT1G04520		AT1G21060	AT1G18260	AT1G12210
	AT1G05577	AT1G04530		AT1G21640	AT1G18330	AT1G12211
	AT1G05630	AT1G04550		AT1G21695	AT1G18400	AT1G12423
	AT1G05640	AT1G04560		AT1G21730	AT1G18470	AT1G12430
	AT1G05680	AT1G04570		AT1G21738	AT1G18640	AT1G12460
	AT1G05710	AT1G04590		AT1G21740	AT1G18670	AT1G12500
	AT1G05805	AT1G04610		AT1G21910	AT1G18835	AT1G12510
	AT1G05810	AT1G04620		AT1G22070	AT1G18970	AT1G12580
	AT1G05870	AT1G04640		AT1G22100	AT1G19000	AT1G12590
	AT1G05920	AT1G04650		AT1G22110	AT1G19330	AT1G12700
	AT1G05950	AT1G04660		AT1G22320	AT1G19340	AT1G12780
	AT1G05960	AT1G04680		AT1G22360	AT1G19350	AT1G12805
	AT1G05980	AT1G04684		AT1G22403	AT1G19380	AT1G12820
	AT1G06020	AT1G04690		AT1G22470	AT1G19460	AT1G12845
	AT1G06070	AT1G04710		AT1G22530	AT1G19490	AT1G12860
	AT1G06135	AT1G04720		AT1G22651	AT1G19870	AT1G12938
	AT1G06148	AT1G04750		AT1G22680	AT1G19950	AT1G12990
	AT1G06160	AT1G04770		AT1G22740	AT1G20070	AT1G13080
	AT1G06180	AT1G04790		AT1G22780	AT1G20090	AT1G13195
	AT1G06190	AT1G04820		AT1G22810	AT1G20100	AT1G13210
	AT1G06240	AT1G04830		AT1G22882	AT1G20250	AT1G13245
	AT1G06270	AT1G04850		AT1G23020	AT1G20310	AT1G13700
	AT1G06280	AT1G04870		AT1G23052	AT1G20450	AT1G13740
	AT1G06290	AT1G04920		AT1G23540	AT1G20650	AT1G14160
	AT1G06310	AT1G04950		AT1G23860	AT1G20696	AT1G14280
	AT1G06320	AT1G04970		AT1G23890	AT1G20840	AT1G14290
	AT1G06330	AT1G04985		AT1G23980	AT1G20967	AT1G14380
	AT1G06340	AT1G04990		AT1G24080	AT1G21050	AT1G14520
	AT1G06360	AT1G05000		AT1G24340	AT1G21060	AT1G14540
	AT1G06390	AT1G05020		AT1G24360	AT1G21110	AT1G14580
	AT1G06410	AT1G05065		AT1G25250	AT1G21130	AT1G14600
	AT1G06460	AT1G05070		AT1G25422	AT1G21140	AT1G14720
	AT1G06475	AT1G05100		AT1G25440	AT1G21360	AT1G14740
	AT1G06480	AT1G05140		AT1G25520	AT1G21640	AT1G14780
	AT1G06520	AT1G05150		AT1G26230	AT1G21670	AT1G14820
	AT1G06570	AT1G05190		AT1G26270	AT1G21680	AT1G14840
	AT1G06640	AT1G05200		AT1G26490	AT1G21695	AT1G15090
	AT1G06645	AT1G05230		AT1G26600	AT1G21750	AT1G15110
	AT1G06650	AT1G05270		AT1G26800	AT1G21790	AT1G15120
	AT1G06780	AT1G05300		AT1G26916	AT1G21830	AT1G15125
	AT1G06790	AT1G05360		AT1G26930	AT1G21835	AT1G15175
	AT1G06840	AT1G05370		AT1G26945	AT1G21880	AT1G15260
	AT1G06860	AT1G05380		AT1G27050	AT1G21910	AT1G15340
	AT1G06880	AT1G05390		AT1G27190	AT1G21920	AT1G15360
	AT1G06890	AT1G05410		AT1G27360	AT1G22100	AT1G15370
	AT1G06923	AT1G05430		AT1G27410	AT1G22110	AT1G15380
	AT1G06980	AT1G05460		AT1G27460	AT1G22280	AT1G15480
	AT1G06990	AT1G05530		AT1G27470	AT1G22360	AT1G15500
	AT1G07030	AT1G05540		AT1G27752	AT1G22530	AT1G15800
	AT1G07040	AT1G05550		AT1G28007	AT1G22570	AT1G15820
	AT1G07050	AT1G05560		AT1G28135	AT1G22610	AT1G16010
	AT1G07090	AT1G05570		AT1G28260	AT1G22640	AT1G16110
	AT1G07100	AT1G05577		AT1G28281	AT1G22680	AT1G16270
	AT1G07135	AT1G05600		AT1G28360	AT1G22810	AT1G16300
	AT1G07170	AT1G05630		AT1G28380	AT1G22882	AT1G16500
	AT1G07175	AT1G05640		AT1G28570	AT1G23020	AT1G16530
	AT1G07180	AT1G05660		AT1G28760	AT1G23030	AT1G16740
	AT1G07200	AT1G05670		AT1G29340	AT1G23300	AT1G16750
	AT1G07210	AT1G05680		AT1G29400	AT1G23310	AT1G16825
	AT1G07220	AT1G05710		AT1G29465	AT1G23490	AT1G16850
	AT1G07260	AT1G05805		AT1G29640	AT1G23870	AT1G16920
	AT1G07270	AT1G05810		AT1G29670	AT1G24080	AT1G17060
	AT1G07280	AT1G05820		AT1G29690	AT1G24120	AT1G17120
	AT1G07390	AT1G05860		AT1G29920	AT1G24340	AT1G17550
	AT1G07420	AT1G05870		AT1G29930	AT1G24460	AT1G17640
	AT1G07430	AT1G05910		AT1G30050	AT1G24600	AT1G17660
	AT1G07480	AT1G05940		AT1G30320	AT1G25250	AT1G17720
	AT1G07485	AT1G05950		AT1G30330	AT1G25422	AT1G17744
	AT1G07500	AT1G05960		AT1G30500	AT1G25425	AT1G17830
	AT1G07520	AT1G05980		AT1G30690	AT1G25440	AT1G17840
	AT1G07530	AT1G06070		AT1G30720	AT1G25520	AT1G17860
	AT1G07540	AT1G06110		AT1G30810	AT1G26208	AT1G18090
	AT1G07570	AT1G06120		AT1G31230	AT1G26270	AT1G18330
	AT1G07580	AT1G06130		AT1G31240	AT1G26490	AT1G18335
	AT1G07590	AT1G06135		AT1G31320	AT1G26580	AT1G18340
	AT1G07620	AT1G06148		AT1G31350	AT1G26600	AT1G18360
	AT1G07630	AT1G06150		AT1G31358	AT1G26770	AT1G18400
	AT1G07645	AT1G06160		AT1G31420	AT1G26800	AT1G18470
	AT1G07650	AT1G06170		AT1G31550	AT1G26930	AT1G18550
	AT1G07670	AT1G06180		AT1G31580	AT1G26945	AT1G18560
	AT1G07700	AT1G06190		AT1G31730	AT1G27050	AT1G18640
	AT1G07728	AT1G06200		AT1G31930	AT1G27200	AT1G18670
	AT1G07760	AT1G06230		AT1G32050	AT1G27360	AT1G18710
	AT1G07840	AT1G06240		AT1G32290	AT1G27460	AT1G18835
	AT1G07860	AT1G06270		AT1G32460	AT1G27470	AT1G18900
	AT1G07870	AT1G06290		AT1G32540	AT1G27500	AT1G19000
	AT1G07900	AT1G06310		AT1G32700	AT1G27840	AT1G19330
	AT1G07901	AT1G06320		AT1G33170	AT1G27910	AT1G19340
	AT1G07930	AT1G06330		AT1G33240	AT1G28007	AT1G19350
	AT1G07940	AT1G06340		AT1G33265	AT1G28260	AT1G19394
	AT1G07970	AT1G06360		AT1G33330	AT1G28281	AT1G19400
	AT1G07985	AT1G06390		AT1G33600	AT1G28360	AT1G19410
	AT1G08050	AT1G06410		AT1G33760	AT1G28600	AT1G19460
	AT1G08070	AT1G06460		AT1G34150	AT1G28610	AT1G19485
	AT1G08115	AT1G06475		AT1G34419	AT1G28680	AT1G19490
	AT1G08130	AT1G06480		AT1G35350	AT1G28760	AT1G19530
	AT1G08170	AT1G06520		AT1G35430	AT1G29400	AT1G19540
	AT1G08180	AT1G06530		AT1G35460	AT1G29640	AT1G19570
	AT1G08190	AT1G06550		AT1G35730	AT1G29670	AT1G19650
	AT1G08200	AT1G06590		AT1G35750	AT1G29690	AT1G19800
	AT1G08230	AT1G06630		AT1G35830	AT1G29970	AT1G19850
	AT1G08240	AT1G06645		AT1G41875	AT1G30050	AT1G19870
	AT1G08250	AT1G06650		AT1G42550	AT1G30135	AT1G19950
	AT1G08300	AT1G06690		AT1G43171	AT1G30320	AT1G19980
	AT1G08320	AT1G06700		AT1G44110	AT1G30620	AT1G20070
	AT1G08450	AT1G06760		AT1G44125	AT1G30640	AT1G20090
	AT1G08470	AT1G06770		AT1G44170	AT1G30690	AT1G20100
	AT1G08500	AT1G06780		AT1G44414	AT1G31173	AT1G20120
	AT1G08510	AT1G06790		AT1G45163	AT1G31320	AT1G20310
	AT1G08560	AT1G06840		AT1G45231	AT1G31350	AT1G20450
	AT1G08570	AT1G06850		AT1G47128	AT1G31358	AT1G20620
	AT1G08610	AT1G06860		AT1G47310	AT1G31410	AT1G20640
	AT1G08630	AT1G06870		AT1G47490	AT1G31812	AT1G20650
	AT1G08640	AT1G06880		AT1G48110	AT1G31930	AT1G20696
	AT1G08680	AT1G06890		AT1G48130	AT1G32050	AT1G20823
	AT1G08800	AT1G06923		AT1G48200	AT1G32460	AT1G20840
	AT1G08830	AT1G06950		AT1G48240	AT1G32540	AT1G20900
	AT1G08845	AT1G06980		AT1G48270	AT1G32560	AT1G20967
	AT1G08860	AT1G06990		AT1G48410	AT1G32650	AT1G20980
	AT1G08870	AT1G07030		AT1G48440	AT1G32700	AT1G21050
	AT1G08910	AT1G07040		AT1G48460	AT1G32900	AT1G21060
	AT1G08920	AT1G07050		AT1G48745	AT1G33240	AT1G21110
	AT1G08950	AT1G07060		AT1G48790	AT1G33600	AT1G21140
	AT1G08980	AT1G07090		AT1G49020	AT1G33610	AT1G21360
	AT1G08990	AT1G07100		AT1G49240	AT1G33780	AT1G21520
	AT1G09110	AT1G07110		AT1G49330	AT1G34000	AT1G21640
	AT1G09155	AT1G07135		AT1G49420	AT1G35140	AT1G21680
	AT1G09157	AT1G07170		AT1G49480	AT1G35350	AT1G21695
	AT1G09160	AT1G07175		AT1G49780	AT1G35460	AT1G21730
	AT1G09176	AT1G07180		AT1G50010	AT1G35510	AT1G21738
	AT1G09190	AT1G07200		AT1G50040	AT1G35730	AT1G21790
	AT1G09200	AT1G07210		AT1G50080	AT1G35750	AT1G21830
	AT1G09210	AT1G07220		AT1G50100	AT1G42550	AT1G21835
	AT1G09230	AT1G07260		AT1G50270	AT1G43850	AT1G21880
	AT1G09240	AT1G07270		AT1G50420	AT1G44110	AT1G21910
	AT1G09270	AT1G07280		AT1G50450	AT1G44125	AT1G21920
	AT1G09350	AT1G07350		AT1G50740	AT1G44170	AT1G22100
	AT1G09390	AT1G07360		AT1G51090	AT1G44740	AT1G22220
	AT1G09415	AT1G07390		AT1G51140	AT1G47128	AT1G22280
	AT1G09420	AT1G07420		AT1G51620	AT1G47655	AT1G22320
	AT1G09440	AT1G07430		AT1G51710	AT1G48240	AT1G22470
	AT1G09470	AT1G07480		AT1G52150	AT1G48270	AT1G22530
	AT1G09500	AT1G07485		AT1G52200	AT1G48300	AT1G22610
	AT1G09510	AT1G07510		AT1G52347	AT1G48410	AT1G22651
	AT1G09520	AT1G07520		AT1G52520	AT1G48745	AT1G22680
	AT1G09530	AT1G07530		AT1G52590	AT1G48790	AT1G22740
	AT1G09575	AT1G07540		AT1G52720	AT1G49240	AT1G22780
	AT1G09600	AT1G07570		AT1G52760	AT1G49330	AT1G22810
	AT1G09665	AT1G07580		AT1G52790	AT1G49450	AT1G22882
	AT1G09710	AT1G07590		AT1G52905	AT1G49480	AT1G23020
	AT1G09740	AT1G07600		AT1G53320	AT1G49780	AT1G23030
	AT1G09750	AT1G07620		AT1G53633	AT1G49840	AT1G23310
	AT1G09780	AT1G07630		AT1G53800	AT1G50010	AT1G23440
	AT1G09790	AT1G07640		AT1G54080	AT1G50040	AT1G23540
	AT1G09800	AT1G07645		AT1G54120	AT1G50170	AT1G23820
	AT1G09810	AT1G07650		AT1G54130	AT1G50420	AT1G23860
	AT1G09812	AT1G07670		AT1G54150	AT1G50450	AT1G23870
	AT1G09850	AT1G07700		AT1G54380	AT1G50460	AT1G24080
	AT1G09920	AT1G07720		AT1G54670	AT1G50660	AT1G24120
	AT1G09950	AT1G07728		AT1G54740	AT1G51090	AT1G24180
	AT1G09960	AT1G07745		AT1G54830	AT1G51140	AT1G24600
	AT1G09980	AT1G07760		AT1G55020	AT1G51170	AT1G25220
	AT1G09995	AT1G07795		AT1G55150	AT1G51400	AT1G25250
	AT1G10010	AT1G07830		AT1G55205	AT1G51510	AT1G25260
	AT1G10020	AT1G07840		AT1G55330	AT1G51680	AT1G25422
	AT1G10060	AT1G07860		AT1G55340	AT1G51710	AT1G25425
	AT1G10070	AT1G07870		AT1G55390	AT1G52240	AT1G25440
	AT1G10090	AT1G07900		AT1G55450	AT1G52520	AT1G25520
	AT1G10150	AT1G07901		AT1G55520	AT1G52760	AT1G25570
	AT1G10170	AT1G07910		AT1G55615	AT1G52780	AT1G26160
	AT1G10210	AT1G07930		AT1G55810	AT1G52800	AT1G26208
	AT1G10240	AT1G07940		AT1G55880	AT1G52870	AT1G26270
	AT1G10270	AT1G07960		AT1G55910	AT1G53039	AT1G26490
	AT1G10280	AT1G07970		AT1G56010	AT1G53320	AT1G26558
	AT1G10340	AT1G07985		AT1G56020	AT1G53770	AT1G26600
	AT1G10360	AT1G08010		AT1G56220	AT1G54080	AT1G26770
	AT1G10370	AT1G08030		AT1G56440	AT1G54120	AT1G26800
	AT1G10380	AT1G08040		AT1G56510	AT1G54200	AT1G26830
	AT1G10385	AT1G08050		AT1G58100	AT1G54330	AT1G26850
	AT1G10410	AT1G08070		AT1G58200	AT1G54420	AT1G26916
	AT1G10440	AT1G08080		AT1G58220	AT1G54740	AT1G26930
	AT1G10460	AT1G08100		AT1G58420	AT1G55205	AT1G26945
	AT1G10470	AT1G08110		AT1G58440	AT1G55330	AT1G27050
	AT1G10480	AT1G08120		AT1G58602	AT1G55340	AT1G27200
	AT1G10490	AT1G08125		AT1G59640	AT1G55390	AT1G27210
	AT1G10500	AT1G08130		AT1G59740	AT1G55450	AT1G27300
	AT1G10522	AT1G08165		AT1G59820	AT1G55530	AT1G27360
	AT1G10530	AT1G08170		AT1G60910	AT1G55615	AT1G27460
	AT1G10550	AT1G08180		AT1G60950	AT1G55690	AT1G27470
	AT1G10560	AT1G08190		AT1G61030	AT1G55810	AT1G27500
	AT1G10580	AT1G08200		AT1G61100	AT1G56010	AT1G27752
	AT1G10585	AT1G08210		AT1G61260	AT1G56020	AT1G27910
	AT1G10610	AT1G08230		AT1G61275	AT1G56220	AT1G28007
	AT1G10640	AT1G08240		AT1G61380	AT1G58080	AT1G28010
	AT1G10652	AT1G08250		AT1G61420	AT1G58180	AT1G28080
	AT1G10657	AT1G08270		AT1G61540	AT1G58420	AT1G28135
	AT1G10660	AT1G08300		AT1G61810	AT1G58440	AT1G28260
	AT1G10682	AT1G08320		AT1G61880	AT1G58602	AT1G28281
	AT1G10690	AT1G08350		AT1G61900	AT1G59740	AT1G28310
	AT1G10740	AT1G08410		AT1G62040	AT1G59820	AT1G28360
	AT1G10747	AT1G08420		AT1G62300	AT1G59840	AT1G28380
	AT1G10760	AT1G08450		AT1G62310	AT1G60000	AT1G28490
	AT1G10840	AT1G08460		AT1G62370	AT1G60010	AT1G28570
	AT1G10850	AT1G08470		AT1G62420	AT1G60670	AT1G28600
	AT1G10870	AT1G08500		AT1G62422	AT1G60910	AT1G28610
	AT1G10880	AT1G08510		AT1G62510	AT1G60950	AT1G28760
	AT1G10910	AT1G08540		AT1G62580	AT1G61100	AT1G29170
	AT1G10940	AT1G08560		AT1G62790	AT1G61215	AT1G29230
	AT1G10990	AT1G08570		AT1G62960	AT1G61667	AT1G29400
	AT1G11010	AT1G08580		AT1G63240	AT1G61810	AT1G29640
	AT1G11030	AT1G08592		AT1G63290	AT1G61900	AT1G29670
	AT1G11050	AT1G08610		AT1G63510	AT1G62310	AT1G29720
	AT1G11090	AT1G08630		AT1G63610	AT1G62420	AT1G29965
	AT1G11112	AT1G08640		AT1G63690	AT1G62422	AT1G30050
	AT1G11120	AT1G08680		AT1G63720	AT1G62440	AT1G30130
	AT1G11125	AT1G08700		AT1G63830	AT1G62520	AT1G30320
	AT1G11160	AT1G08770		AT1G63850	AT1G62720	AT1G30330
	AT1G11170	AT1G08830		AT1G63860	AT1G62870	AT1G30430
	AT1G11180	AT1G08845		AT1G64070	AT1G62960	AT1G30530
	AT1G11220	AT1G08860		AT1G64230	AT1G63010	AT1G30600
	AT1G11230	AT1G08870		AT1G64563	AT1G63030	AT1G30620
	AT1G11260	AT1G08880		AT1G64670	AT1G63290	AT1G30660
	AT1G11280	AT1G08910		AT1G64900	AT1G63500	AT1G30690
	AT1G11310	AT1G08920		AT1G64980	AT1G63690	AT1G30810
	AT1G11320	AT1G08930		AT1G65010	AT1G63710	AT1G31110
	AT1G11330	AT1G08950		AT1G65130	AT1G63720	AT1G31173
	AT1G11360	AT1G08980		AT1G65390	AT1G63830	AT1G31230
	AT1G11362	AT1G08990		AT1G65486	AT1G63850	AT1G31320
	AT1G11370	AT1G09070		AT1G65610	AT1G63950	AT1G31350
	AT1G11380	AT1G09110		AT1G65870	AT1G64080	AT1G31358
	AT1G11390	AT1G09140		AT1G66090	AT1G64230	AT1G31420
	AT1G11410	AT1G09155		AT1G66140	AT1G64330	AT1G31540
	AT1G11470	AT1G09157		AT1G66150	AT1G64385	AT1G31812
	AT1G11480	AT1G09160		AT1G66230	AT1G64563	AT1G31930
	AT1G11520	AT1G09176		AT1G66500	AT1G64618	AT1G32050
	AT1G11530	AT1G09200		AT1G66820	AT1G64620	AT1G32200
	AT1G11545	AT1G09210		AT1G66900	AT1G64670	AT1G32400
	AT1G11550	AT1G09230		AT1G66940	AT1G64900	AT1G32460
	AT1G11572	AT1G09240		AT1G66970	AT1G64980	AT1G32510
	AT1G11580	AT1G09250		AT1G67230	AT1G65010	AT1G32690
	AT1G11592	AT1G09270		AT1G67300	AT1G65320	AT1G32700
	AT1G11640	AT1G09310		AT1G67310	AT1G65390	AT1G32900
	AT1G11660	AT1G09320		AT1G67480	AT1G65486	AT1G33170
	AT1G11670	AT1G09350		AT1G67792	AT1G66140	AT1G33240
	AT1G11680	AT1G09390		AT1G67910	AT1G66150	AT1G33260
	AT1G11700	AT1G09415		AT1G67960	AT1G66230	AT1G33600
	AT1G11710	AT1G09420		AT1G68020	AT1G66890	AT1G33610
	AT1G11720	AT1G09440		AT1G68470	AT1G66940	AT1G33760
	AT1G11735	AT1G09450		AT1G68520	AT1G67080	AT1G34000
	AT1G11740	AT1G09470		AT1G68550	AT1G67140	AT1G34245
	AT1G11770	AT1G09480		AT1G68580	AT1G67265	AT1G34370
	AT1G11790	AT1G09500		AT1G68585	AT1G67300	AT1G34419
	AT1G11820	AT1G09520		AT1G68670	AT1G67310	AT1G34580
	AT1G11840	AT1G09530		AT1G68825	AT1G67370	AT1G34640
	AT1G11890	AT1G09570		AT1G69000	AT1G67470	AT1G34750
	AT1G11910	AT1G09580		AT1G69030	AT1G67480	AT1G35255
	AT1G11920	AT1G09590		AT1G69430	AT1G67590	AT1G35350
	AT1G11960	AT1G09600		AT1G69570	AT1G67792	AT1G35460
	AT1G12020	AT1G09620		AT1G69572	AT1G67960	AT1G35510
	AT1G12030	AT1G09630		AT1G69690	AT1G68020	AT1G35560
	AT1G12050	AT1G09645		AT1G69900	AT1G68130	AT1G35730
	AT1G12060	AT1G09660		AT1G70050	AT1G68440	AT1G35750
	AT1G12064	AT1G09690		AT1G70090	AT1G68470	AT1G35830
	AT1G12070	AT1G09710		AT1G70140	AT1G68480	AT1G36622
	AT1G12120	AT1G09730		AT1G70230	AT1G68500	AT1G42550
	AT1G12140	AT1G09750		AT1G70270	AT1G68520	AT1G43850
	AT1G12160	AT1G09770		AT1G70380	AT1G68530	AT1G44110
	AT1G12180	AT1G09780		AT1G70550	AT1G68550	AT1G44170
	AT1G12210	AT1G09795		AT1G70590	AT1G68580	AT1G44350
	AT1G12211	AT1G09800		AT1G70610	AT1G68620	AT1G44740
	AT1G12230	AT1G09810		AT1G70620	AT1G68670	AT1G47400
	AT1G12310	AT1G09812		AT1G70710	AT1G68780	AT1G47530
	AT1G12370	AT1G09830		AT1G70750	AT1G68825	AT1G47610
	AT1G12380	AT1G09850		AT1G70990	AT1G69000	AT1G47820
	AT1G12420	AT1G09870		AT1G71010	AT1G69170	AT1G47970
	AT1G12423	AT1G09900		AT1G71040	AT1G69252	AT1G48110
	AT1G12430	AT1G09920		AT1G71080	AT1G69310	AT1G48240
	AT1G12440	AT1G09960		AT1G71520	AT1G69410	AT1G48270
	AT1G12450	AT1G09980		AT1G71695	AT1G69430	AT1G48300
	AT1G12460	AT1G09995		AT1G71865	AT1G69450	AT1G48330
	AT1G12510	AT1G10000		AT1G72100	AT1G69570	AT1G48405
	AT1G12550	AT1G10020		AT1G72250	AT1G69690	AT1G48410
	AT1G12580	AT1G10030		AT1G72420	AT1G69760	AT1G48745
	AT1G12590	AT1G10040		AT1G72430	AT1G69900	AT1G48953
	AT1G12630	AT1G10060		AT1G72510	AT1G70060	AT1G49130
	AT1G12700	AT1G10070		AT1G72570	AT1G70090	AT1G49240
	AT1G12710	AT1G10090		AT1G72650	AT1G70140	AT1G49380
	AT1G12750	AT1G10110		AT1G72670	AT1G70209	AT1G49420
	AT1G12780	AT1G10120		AT1G72750	AT1G70230	AT1G49450
	AT1G12805	AT1G10150		AT1G72760	AT1G70270	AT1G49480
	AT1G12820	AT1G10170		AT1G72800	AT1G70420	AT1G49660
	AT1G12845	AT1G10180		AT1G72855	AT1G70530	AT1G49740
	AT1G12860	AT1G10210		AT1G73030	AT1G70610	AT1G49780
	AT1G12920	AT1G10230		AT1G73150	AT1G70710	AT1G50010
	AT1G12938	AT1G10240		AT1G73670	AT1G70750	AT1G50040
	AT1G12940	AT1G10270		AT1G73830	AT1G70895	AT1G50100
	AT1G12950	AT1G10280		AT1G73875	AT1G70900	AT1G50420
	AT1G12980	AT1G10340		AT1G73885	AT1G71010	AT1G50450
	AT1G12990	AT1G10360		AT1G74040	AT1G71020	AT1G50460
	AT1G13010	AT1G10370		AT1G74330	AT1G71520	AT1G50660
	AT1G13020	AT1G10380		AT1G74430	AT1G71697	AT1G51070
	AT1G13080	AT1G10385		AT1G74660	AT1G71770	AT1G51090
	AT1G13090	AT1G10410		AT1G74700	AT1G71880	AT1G51140
	AT1G13110	AT1G10417		AT1G74790	AT1G71960	AT1G51170
	AT1G13195	AT1G10440		AT1G74830	AT1G72100	AT1G51190
	AT1G13210	AT1G10460		AT1G74940	AT1G72200	AT1G51510
	AT1G13220	AT1G10470		AT1G75020	AT1G72210	AT1G51570
	AT1G13230	AT1G10480		AT1G75060	AT1G72250	AT1G51620
	AT1G13360	AT1G10490		AT1G75160	AT1G72420	AT1G51660
	AT1G13380	AT1G10500		AT1G75220	AT1G72430	AT1G51710
	AT1G13440	AT1G10522		AT1G75230	AT1G72500	AT1G51760
	AT1G13470	AT1G10530		AT1G75400	AT1G72510	AT1G51823
	AT1G13550	AT1G10540		AT1G75430	AT1G72570	AT1G52185
	AT1G13560	AT1G10550		AT1G75450	AT1G72670	AT1G52200
	AT1G13590	AT1G10580		AT1G75570	AT1G72700	AT1G52280
	AT1G13700	AT1G10585		AT1G75650	AT1G72750	AT1G52347
	AT1G13710	AT1G10590		AT1G75970	AT1G72760	AT1G52520
	AT1G13720	AT1G10630		AT1G76160	AT1G72770	AT1G52590
	AT1G13740	AT1G10640		AT1G76180	AT1G72800	AT1G52720
	AT1G13830	AT1G10652		AT1G76185	AT1G72820	AT1G52760
	AT1G13840	AT1G10657		AT1G76220	AT1G72920	AT1G52790
	AT1G13850	AT1G10660		AT1G76410	AT1G72940	AT1G52855
	AT1G13860	AT1G10682		AT1G76520	AT1G73490	AT1G52860
	AT1G13880	AT1G10690		AT1G76560	AT1G73670	AT1G52890
	AT1G13950	AT1G10700		AT1G76760	AT1G73687	AT1G53039
	AT1G14000	AT1G10710		AT1G76890	AT1G73805	AT1G53230
	AT1G14030	AT1G10740		AT1G76990	AT1G73830	AT1G53320
	AT1G14040	AT1G10747		AT1G77040	AT1G74020	AT1G53470
	AT1G14100	AT1G10750		AT1G77060	AT1G74040	AT1G53633
	AT1G14160	AT1G10760		AT1G77080	AT1G74430	AT1G53690
	AT1G14185	AT1G10840		AT1G77145	AT1G74510	AT1G53770
	AT1G14205	AT1G10850		AT1G77190	AT1G74790	AT1G53800
	AT1G14230	AT1G10865		AT1G77200	AT1G74840	AT1G53850
	AT1G14260	AT1G10870		AT1G77290	AT1G74890	AT1G53920
	AT1G14280	AT1G10890		AT1G77370	AT1G74940	AT1G54080
	AT1G14290	AT1G10910		AT1G77490	AT1G74950	AT1G54120
	AT1G14370	AT1G10920		AT1G77500	AT1G74960	AT1G54130
	AT1G14380	AT1G10990		AT1G77630	AT1G75170	AT1G54200
	AT1G14430	AT1G11010		AT1G77690	AT1G75230	AT1G54330
	AT1G14490	AT1G11030		AT1G77750	AT1G75380	AT1G54385
	AT1G14510	AT1G11050		AT1G77780	AT1G75440	AT1G54420
	AT1G14520	AT1G11060		AT1G78030	AT1G75450	AT1G54670
	AT1G14530	AT1G11090		AT1G78070	AT1G75580	AT1G54740
	AT1G14540	AT1G11112		AT1G78230	AT1G75680	AT1G54830
	AT1G14580	AT1G11120		AT1G78250	AT1G75730	AT1G55205
	AT1G14600	AT1G11125		AT1G78265	AT1G76080	AT1G55330
	AT1G14620	AT1G11130		AT1G78280	AT1G76160	AT1G55340
	AT1G14685	AT1G11160		AT1G78290	AT1G76180	AT1G55390
	AT1G14687	AT1G11170		AT1G78460	AT1G76520	AT1G55450
	AT1G14690	AT1G11180		AT1G78620	AT1G76560	AT1G55520
	AT1G14720	AT1G11200		AT1G78770	AT1G76620	AT1G55535
	AT1G14740	AT1G11220		AT1G78815	AT1G76680	AT1G55580
	AT1G14750	AT1G11230		AT1G78882	AT1G76890	AT1G55615
	AT1G14820	AT1G11240		AT1G78895	AT1G76990	AT1G55690
	AT1G14840	AT1G11260		AT1G78910	AT1G77180	AT1G55820
	AT1G14900	AT1G11280		AT1G79060	AT1G77200	AT1G55910
	AT1G15090	AT1G11300		AT1G79110	AT1G77280	AT1G56010
	AT1G15110	AT1G11310		AT1G79190	AT1G77290	AT1G56020
	AT1G15120	AT1G11320		AT1G79290	AT1G77490	AT1G56090
	AT1G15125	AT1G11330		AT1G79350	AT1G77500	AT1G56150
	AT1G15165	AT1G11350		AT1G79370	AT1G77640	AT1G56220
	AT1G15175	AT1G11360		AT1G79380	AT1G77690	AT1G56440
	AT1G15210	AT1G11362		AT1G79410	AT1G77750	AT1G56510
	AT1G15220	AT1G11370		AT1G79460	AT1G77760	AT1G56530
	AT1G15240	AT1G11380		AT1G79610	AT1G77770	AT1G56660
	AT1G15260	AT1G11390		AT1G79630	AT1G78100	AT1G58100
	AT1G15280	AT1G11410		AT1G79640	AT1G78230	AT1G58170
	AT1G15290	AT1G11470		AT1G79740	AT1G78460	AT1G58200
	AT1G15310	AT1G11480		AT1G79910	AT1G78830	AT1G58265
	AT1G15320	AT1G11520		AT1G80250	AT1G78882	AT1G58420
	AT1G15340	AT1G11530		AT1G80280	AT1G79060	AT1G58440
	AT1G15360	AT1G11545		AT1G80290	AT1G79370	AT1G58460
	AT1G15370	AT1G11550		AT1G80340	AT1G79410	AT1G58590
	AT1G15380	AT1G11572		AT1G80380	AT1G79420	AT1G58602
	AT1G15400	AT1G11580		AT1G80500	AT1G79440	AT1G59640
	AT1G15405	AT1G11592		AT1G80680	AT1G79520	AT1G59710
	AT1G15410	AT1G11610		AT1G80830	AT1G79530	AT1G59740
	AT1G15420	AT1G11640		AT2G01160	AT1G79630	AT1G59820
	AT1G15450	AT1G11655		AT2G01190	AT1G79740	AT1G60010
	AT1G15460	AT1G11660		AT2G01410	AT1G79840	AT1G60160
	AT1G15480	AT1G11680		AT2G01470	AT1G79910	AT1G60270
	AT1G15580	AT1G11700		AT2G01500	AT1G79980	AT1G60670
	AT1G15650	AT1G11710		AT2G01570	AT1G80170	AT1G60910
	AT1G15690	AT1G11720		AT2G01640	AT1G80340	AT1G60940
	AT1G15730	AT1G11735		AT2G01660	AT1G80380	AT1G60950
	AT1G15740	AT1G11740		AT2G01755	AT1G80420	AT1G60989
	AT1G15750	AT1G11750		AT2G01810	AT1G80460	AT1G61100
	AT1G15760	AT1G11755		AT2G01910	AT1G80500	AT1G61215
	AT1G15840	AT1G11770		AT2G01930	AT1G80530	AT1G61260
	AT1G15885	AT1G11790		AT2G02180	AT1G80610	AT1G61275
	AT1G15890	AT1G11820		AT2G02220	AT1G80830	AT1G61360
	AT1G15960	AT1G11840		AT2G02560	AT1G80831	AT1G61370
	AT1G15980	AT1G11890		AT2G02600	AT2G01300	AT1G61380
	AT1G16020	AT1G11905		AT2G02950	AT2G01450	AT1G61640
	AT1G16110	AT1G11910		AT2G02960	AT2G01470	AT1G61667
	AT1G16130	AT1G11920		AT2G02980	AT2G01500	AT1G61740
	AT1G16150	AT1G11950		AT2G03090	AT2G01660	AT1G61810
	AT1G16240	AT1G11960		AT2G03550	AT2G01810	AT1G61900
	AT1G16270	AT1G12000		AT2G03690	AT2G01910	AT1G62030
	AT1G16300	AT1G12020		AT2G03800	AT2G01930	AT1G62310
	AT1G16330	AT1G12030		AT2G04430	AT2G02070	AT1G62370
	AT1G16350	AT1G12050		AT2G04700	AT2G02180	AT1G62380
	AT1G16390	AT1G12060		AT2G04880	AT2G02220	AT1G62420
	AT1G16410	AT1G12070		AT2G05100	AT2G02450	AT1G62580
	AT1G16430	AT1G12110		AT2G05220	AT2G02600	AT1G62720
	AT1G16489	AT1G12120		AT2G05620	AT2G02710	AT1G62790
	AT1G16500	AT1G12130		AT2G05786	AT2G02800	AT1G62870
	AT1G16510	AT1G12140		AT2G05920	AT2G02960	AT1G62960
	AT1G16515	AT1G12160		AT2G05940	AT2G02980	AT1G63010
	AT1G16530	AT1G12180		AT2G06850	AT2G03020	AT1G63130
	AT1G16610	AT1G12200		AT2G07170	AT2G03040	AT1G63170
	AT1G16720	AT1G12210		AT2G10940	AT2G03290	AT1G63240
	AT1G16740	AT1G12211		AT2G11810	AT2G03550	AT1G63290
	AT1G16750	AT1G12230		AT2G12400	AT2G04100	AT1G63420
	AT1G16825	AT1G12244		AT2G14080	AT2G04240	AT1G63680
	AT1G16850	AT1G12250		AT2G14460	AT2G04430	AT1G63690
	AT1G16880	AT1G12270		AT2G14890	AT2G04880	AT1G63710
	AT1G16910	AT1G12290		AT2G14910	AT2G05220	AT1G63720
	AT1G16920	AT1G12310		AT2G15080	AT2G05786	AT1G63790
	AT1G17040	AT1G12320		AT2G15630	AT2G05920	AT1G63830
	AT1G17060	AT1G12340		AT2G15790	AT2G05940	AT1G63850
	AT1G17120	AT1G12370		AT2G15950	AT2G07050	AT1G63860
	AT1G17140	AT1G12380		AT2G15980	AT2G07170	AT1G63900
	AT1G17147	AT1G12390		AT2G16250	AT2G10940	AT1G63910
	AT1G17200	AT1G12411		AT2G16365	AT2G11810	AT1G64070
	AT1G17230	AT1G12420		AT2G16570	AT2G13610	AT1G64080
	AT1G17250	AT1G12423		AT2G16640	AT2G14460	AT1G64140
	AT1G17290	AT1G12430		AT2G16760	AT2G15630	AT1G64230
	AT1G17340	AT1G12440		AT2G17030	AT2G15790	AT1G64330
	AT1G17380	AT1G12450		AT2G17120	AT2G15890	AT1G64385
	AT1G17450	AT1G12460		AT2G17230	AT2G15950	AT1G64405
	AT1G17460	AT1G12510		AT2G17380	AT2G15980	AT1G64420
	AT1G17480	AT1G12550		AT2G17450	AT2G16250	AT1G64563
	AT1G17530	AT1G12570		AT2G17500	AT2G16280	AT1G64618
	AT1G17550	AT1G12580		AT2G17550	AT2G16400	AT1G64620
	AT1G17570	AT1G12590		AT2G17556	AT2G16570	AT1G64670
	AT1G17620	AT1G12640		AT2G17705	AT2G16660	AT1G64740
	AT1G17640	AT1G12700		AT2G17760	AT2G16760	AT1G64900
	AT1G17660	AT1G12710		AT2G18350	AT2G16900	AT1G64970
	AT1G17720	AT1G12760		AT2G18630	AT2G17030	AT1G65010
	AT1G17744	AT1G12770		AT2G18750	AT2G17120	AT1G65110
	AT1G17750	AT1G12775		AT2G18860	AT2G17230	AT1G65320
	AT1G17830	AT1G12780		AT2G18876	AT2G17300	AT1G65390
	AT1G17840	AT1G12800		AT2G18890	AT2G17470	AT1G65486
	AT1G17890	AT1G12805		AT2G19120	AT2G17520	AT1G65620
	AT1G17920	AT1G12820		AT2G19340	AT2G17550	AT1G65730
	AT1G17940	AT1G12840		AT2G19460	AT2G17556	AT1G65830
	AT1G17970	AT1G12845		AT2G19570	AT2G17760	AT1G65890
	AT1G18090	AT1G12860		AT2G19620	AT2G17780	AT1G65900
	AT1G18100	AT1G12900		AT2G19650	AT2G17960	AT1G65910
	AT1G18150	AT1G12920		AT2G19780	AT2G18040	AT1G65930
	AT1G18170	AT1G12938		AT2G19800	AT2G18162	AT1G66140
	AT1G18180	AT1G12940		AT2G19940	AT2G18300	AT1G66150
	AT1G18190	AT1G12950		AT2G20060	AT2G18350	AT1G66230
	AT1G18220	AT1G12960		AT2G20142	AT2G18730	AT1G66580
	AT1G18250	AT1G12980		AT2G20300	AT2G18740	AT1G66890
	AT1G18260	AT1G12990		AT2G20350	AT2G18860	AT1G66970
	AT1G18280	AT1G13010		AT2G20370	AT2G18876	AT1G67265
	AT1G18290	AT1G13020		AT2G20453	AT2G18890	AT1G67300
	AT1G18300	AT1G13080		AT2G20680	AT2G19090	AT1G67310
	AT1G18310	AT1G13090		AT2G20835	AT2G19130	AT1G67350
	AT1G18330	AT1G13100		AT2G20880	AT2G19460	AT1G67370
	AT1G18335	AT1G13110		AT2G20950	AT2G19650	AT1G67420
	AT1G18350	AT1G13120		AT2G20960	AT2G19780	AT1G67480
	AT1G18360	AT1G13140		AT2G20980	AT2G19800	AT1G67510
	AT1G18370	AT1G13180		AT2G21060	AT2G20060	AT1G67560
	AT1G18400	AT1G13195		AT2G21090	AT2G20142	AT1G67590
	AT1G18410	AT1G13210		AT2G21300	AT2G20562	AT1G67730
	AT1G18430	AT1G13220		AT2G21510	AT2G20605	AT1G67750
	AT1G18450	AT1G13240		AT2G21590	AT2G20670	AT1G67792
	AT1G18460	AT1G13245		AT2G21660	AT2G20835	AT1G67880
	AT1G18470	AT1G13250		AT2G21780	AT2G20950	AT1G67960
	AT1G18550	AT1G13310		AT2G21790	AT2G20960	AT1G68020
	AT1G18560	AT1G13320		AT2G22080	AT2G20980	AT1G68130
	AT1G18580	AT1G13360		AT2G22122	AT2G21060	AT1G68360
	AT1G18610	AT1G13380		AT2G22170	AT2G21090	AT1G68400
	AT1G18620	AT1G13440		AT2G22180	AT2G21150	AT1G68440
	AT1G18640	AT1G13460		AT2G22241	AT2G21300	AT1G68470
	AT1G18670	AT1G13470		AT2G22330	AT2G21520	AT1G68480
	AT1G18710	AT1G13550		AT2G22426	AT2G21660	AT1G68510
	AT1G18720	AT1G13560		AT2G22482	AT2G21780	AT1G68520
	AT1G18773	AT1G13590		AT2G22670	AT2G22080	AT1G68526
	AT1G18800	AT1G13640		AT2G22820	AT2G22170	AT1G68530
	AT1G18820	AT1G13690		AT2G23000	AT2G22180	AT1G68550
	AT1G18830	AT1G13700		AT2G23460	AT2G22190	AT1G68580
	AT1G18835	AT1G13710		AT2G23560	AT2G22220	AT1G68585
	AT1G18850	AT1G13720		AT2G23650	AT2G22241	AT1G68670
	AT1G18870	AT1G13740		AT2G23700	AT2G22330	AT1G68780
	AT1G18890	AT1G13810		AT2G24390	AT2G22470	AT1G68825
	AT1G18900	AT1G13830		AT2G24395	AT2G22482	AT1G68872
	AT1G18910	AT1G13840		AT2G24545	AT2G22668	AT1G69000
	AT1G18970	AT1G13850		AT2G24790	AT2G22670	AT1G69030
	AT1G18990	AT1G13860		AT2G25000	AT2G23000	AT1G69170
	AT1G19000	AT1G13880		AT2G25090	AT2G23320	AT1G69295
	AT1G19050	AT1G13940		AT2G25690	AT2G23460	AT1G69300
	AT1G19110	AT1G13950		AT2G25850	AT2G23520	AT1G69310
	AT1G19160	AT1G13960		AT2G25890	AT2G23650	AT1G69370
	AT1G19190	AT1G13980		AT2G25900	AT2G23700	AT1G69420
	AT1G19200	AT1G14000		AT2G26140	AT2G23790	AT1G69430
	AT1G19230	AT1G14030		AT2G26511	AT2G24380	AT1G69440
	AT1G19250	AT1G14040		AT2G26520	AT2G24395	AT1G69460
	AT1G19310	AT1G14100		AT2G26650	AT2G24545	AT1G69480
	AT1G19320	AT1G14130		AT2G26930	AT2G24570	AT1G69530
	AT1G19330	AT1G14160		AT2G27840	AT2G24600	AT1G69570
	AT1G19340	AT1G14185		AT2G27860	AT2G24790	AT1G69572
	AT1G19350	AT1G14205		AT2G27880	AT2G25000	AT1G69690
	AT1G19400	AT1G14210		AT2G27970	AT2G25090	AT1G69750
	AT1G19440	AT1G14230		AT2G28150	AT2G25420	AT1G69760
	AT1G19450	AT1G14260		AT2G28390	AT2G25450	AT1G69850
	AT1G19460	AT1G14280		AT2G28620	AT2G25460	AT1G69900
	AT1G19464	AT1G14290		AT2G28920	AT2G25470	AT1G70050
	AT1G19480	AT1G14320		AT2G28930	AT2G25490	AT1G70060
	AT1G19485	AT1G14340		AT2G29065	AT2G25625	AT1G70090
	AT1G19490	AT1G14360		AT2G29090	AT2G25690	AT1G70140
	AT1G19520	AT1G14370		AT2G29110	AT2G25735	AT1G70185
	AT1G19530	AT1G14380		AT2G29390	AT2G25850	AT1G70209
	AT1G19540	AT1G14430		AT2G29520	AT2G25880	AT1G70230
	AT1G19550	AT1G14470		AT2G29550	AT2G25890	AT1G70270
	AT1G19610	AT1G14490		AT2G29654	AT2G25900	AT1G70310
	AT1G19650	AT1G14510		AT2G29670	AT2G26140	AT1G70380
	AT1G19660	AT1G14520		AT2G29890	AT2G26190	AT1G70420
	AT1G19750	AT1G14530		AT2G29970	AT2G26330	AT1G70460
	AT1G19800	AT1G14540		AT2G30032	AT2G26511	AT1G70530
	AT1G19840	AT1G14560		AT2G30250	AT2G26520	AT1G70550
	AT1G19850	AT1G14570		AT2G30362	AT2G26650	AT1G70580
	AT1G19860	AT1G14580		AT2G30424	AT2G26910	AT1G70590
	AT1G19870	AT1G14600		AT2G30430	AT2G27310	AT1G70610
	AT1G19890	AT1G14620		AT2G30505	AT2G27660	AT1G70640
	AT1G19920	AT1G14640		AT2G30760	AT2G27840	AT1G70710
	AT1G19940	AT1G14650		AT2G30850	AT2G27860	AT1G70750
	AT1G19950	AT1G14680		AT2G30870	AT2G27880	AT1G70895
	AT1G19960	AT1G14685		AT2G30925	AT2G28140	AT1G70944
	AT1G19980	AT1G14687		AT2G30980	AT2G28150	AT1G70990
	AT1G20010	AT1G14690		AT2G31070	AT2G28350	AT1G71002
	AT1G20030	AT1G14710		AT2G31130	AT2G28550	AT1G71010
	AT1G20040	AT1G14720		AT2G31230	AT2G28620	AT1G71020
	AT1G20070	AT1G14730		AT2G31345	AT2G28710	AT1G71040
	AT1G20090	AT1G14750		AT2G31360	AT2G28790	AT1G71050
	AT1G20170	AT1G14770		AT2G31380	AT2G28920	AT1G71080
	AT1G20180	AT1G14810		AT2G31560	AT2G29090	AT1G71230
	AT1G20190	AT1G14820		AT2G31585	AT2G29120	AT1G71691
	AT1G20210	AT1G14830		AT2G31750	AT2G29320	AT1G71695
	AT1G20250	AT1G14840		AT2G31800	AT2G29390	AT1G71697
	AT1G20310	AT1G14850		AT2G31870	AT2G29550	AT1G71770
	AT1G20380	AT1G14860		AT2G32100	AT2G29670	AT1G71880
	AT1G20420	AT1G14880		AT2G32315	AT2G30020	AT1G71910
	AT1G20450	AT1G14900		AT2G32540	AT2G30032	AT1G71960
	AT1G20460	AT1G14950		AT2G32550	AT2G30100	AT1G72100
	AT1G20480	AT1G14980		AT2G32698	AT2G30200	AT1G72141
	AT1G20540	AT1G15020		AT2G32760	AT2G30250	AT1G72210
	AT1G20560	AT1G15030		AT2G32830	AT2G30360	AT1G72250
	AT1G20620	AT1G15090		AT2G32950	AT2G30362	AT1G72270
	AT1G20640	AT1G15100		AT2G32970	AT2G30430	AT1G72360
	AT1G20650	AT1G15110		AT2G33110	AT2G30440	AT1G72420
	AT1G20693	AT1G15120		AT2G33140	AT2G30490	AT1G72430
	AT1G20696	AT1G15125		AT2G33170	AT2G30590	AT1G72470
	AT1G20780	AT1G15165		AT2G33509	AT2G30600	AT1G72500
	AT1G20790	AT1G15175		AT2G33570	AT2G30870	AT1G72510
	AT1G20820	AT1G15210		AT2G33580	AT2G30980	AT1G72570
	AT1G20840	AT1G15215		AT2G33660	AT2G30984	AT1G72630
	AT1G20860	AT1G15220		AT2G33710	AT2G30990	AT1G72670
	AT1G20890	AT1G15240		AT2G33855	AT2G31010	AT1G72700
	AT1G20900	AT1G15250		AT2G34160	AT2G31070	AT1G72750
	AT1G20930	AT1G15280		AT2G34220	AT2G31130	AT1G72780
	AT1G20967	AT1G15290		AT2G34340	AT2G31218	AT1G72800
	AT1G20980	AT1G15320		AT2G34420	AT2G31230	AT1G72820
	AT1G20990	AT1G15340		AT2G34430	AT2G31360	AT1G72940
	AT1G21060	AT1G15350		AT2G34480	AT2G31585	AT1G72950
	AT1G21065	AT1G15360		AT2G34655	AT2G31750	AT1G73120
	AT1G21080	AT1G15370		AT2G34720	AT2G31800	AT1G73150
	AT1G21100	AT1G15380		AT2G34770	AT2G31870	AT1G73370
	AT1G21110	AT1G15400		AT2G35070	AT2G31970	AT1G73490
	AT1G21130	AT1G15405		AT2G35720	AT2G31981	AT1G73670
	AT1G21140	AT1G15410		AT2G36030	AT2G32100	AT1G73687
	AT1G21250	AT1G15420		AT2G36053	AT2G32150	AT1G73805
	AT1G21270	AT1G15450		AT2G36080	AT2G32250	AT1G73830
	AT1G21280	AT1G15470		AT2G36130	AT2G32520	AT1G73870
	AT1G21326	AT1G15480		AT2G36270	AT2G32550	AT1G73880
	AT1G21360	AT1G15500		AT2G36410	AT2G32760	AT1G73885
	AT1G21370	AT1G15590		AT2G36440	AT2G32930	AT1G74020
	AT1G21380	AT1G15610		AT2G36520	AT2G32950	AT1G74088
	AT1G21395	AT1G15650		AT2G36571	AT2G32970	AT1G74330
	AT1G21400	AT1G15670		AT2G36620	AT2G32990	AT1G74430
	AT1G21420	AT1G15690		AT2G36690	AT2G33110	AT1G74490
	AT1G21460	AT1G15710		AT2G36740	AT2G33400	AT1G74660
	AT1G21475	AT1G15720		AT2G36810	AT2G33480	AT1G74790
	AT1G21500	AT1G15730		AT2G36860	AT2G33500	AT1G74840
	AT1G21510	AT1G15740		AT2G36870	AT2G33509	AT1G74890
	AT1G21520	AT1G15750		AT2G36881	AT2G33570	AT1G74910
	AT1G21540	AT1G15760		AT2G36890	AT2G33580	AT1G74940
	AT1G21560	AT1G15772		AT2G37120	AT2G34110	AT1G74950
	AT1G21580	AT1G15800		AT2G37720	AT2G34160	AT1G74960
	AT1G21620	AT1G15810		AT2G37980	AT2G34180	AT1G75020
	AT1G21640	AT1G15840		AT2G38040	AT2G34340	AT1G75060
	AT1G21660	AT1G15885		AT2G38060	AT2G34430	AT1G75080
	AT1G21670	AT1G15890		AT2G38500	AT2G34480	AT1G75170
	AT1G21695	AT1G15910		AT2G38610	AT2G34655	AT1G75230
	AT1G21730	AT1G15930		AT2G38646	AT2G34720	AT1G75310
	AT1G21738	AT1G15960		AT2G38695	AT2G34770	AT1G75400
	AT1G21740	AT1G15970		AT2G38770	AT2G35010	AT1G75430
	AT1G21750	AT1G16020		AT2G38960	AT2G35070	AT1G75440
	AT1G21790	AT1G16030		AT2G39200	AT2G35208	AT1G75450
	AT1G21830	AT1G16100		AT2G39250	AT2G35350	AT1G75460
	AT1G21835	AT1G16130		AT2G39300	AT2G35650	AT1G75510
	AT1G21880	AT1G16150		AT2G39340	AT2G35720	AT1G75570
	AT1G21900	AT1G16170		AT2G39360	AT2G35860	AT1G75580
	AT1G21920	AT1G16190		AT2G39450	AT2G35970	AT1G75650
	AT1G21940	AT1G16220		AT2G39660	AT2G36030	AT1G75680
	AT1G21950	AT1G16250		AT2G39860	AT2G36050	AT1G75950
	AT1G21975	AT1G16270		AT2G39865	AT2G36080	AT1G76000
	AT1G21980	AT1G16280		AT2G39950	AT2G36130	AT1G76080
	AT1G22030	AT1G16300		AT2G40081	AT2G36270	AT1G76100
	AT1G22065	AT1G16320		AT2G40090	AT2G36307	AT1G76160
	AT1G22070	AT1G16330		AT2G40113	AT2G36310	AT1G76180
	AT1G22100	AT1G16340		AT2G40430	AT2G36320	AT1G76220
	AT1G22110	AT1G16390		AT2G40540	AT2G36410	AT1G76240
	AT1G22160	AT1G16410		AT2G40640	AT2G36440	AT1G76330
	AT1G22180	AT1G16445		AT2G41010	AT2G36571	AT1G76410
	AT1G22220	AT1G16460		AT2G41090	AT2G36690	AT1G76520
	AT1G22280	AT1G16489		AT2G41170	AT2G36830	AT1G76560
	AT1G22320	AT1G16500		AT2G41180	AT2G36860	AT1G76620
	AT1G22370	AT1G16515		AT2G41290	AT2G36881	AT1G76790
	AT1G22400	AT1G16530		AT2G41312	AT2G36970	AT1G76890
	AT1G22403	AT1G16570		AT2G41410	AT2G37585	AT1G76990
	AT1G22430	AT1G16610		AT2G41490	AT2G37650	AT1G77040
	AT1G22460	AT1G16630		AT2G41560	AT2G37678	AT1G77080
	AT1G22470	AT1G16640		AT2G41630	AT2G37720	AT1G77145
	AT1G22490	AT1G16650		AT2G41640	AT2G38040	AT1G77200
	AT1G22520	AT1G16670		AT2G41660	AT2G38060	AT1G77280
	AT1G22550	AT1G16705		AT2G41905	AT2G38185	AT1G77290
	AT1G22570	AT1G16720		AT2G41940	AT2G38240	AT1G77370
	AT1G22600	AT1G16740		AT2G41990	AT2G38310	AT1G77490
	AT1G22610	AT1G16750		AT2G42020	AT2G38500	AT1G77500
	AT1G22640	AT1G16790		AT2G42030	AT2G38610	AT1G77630
	AT1G22651	AT1G16825		AT2G42080	AT2G38646	AT1G77640
	AT1G22680	AT1G16850		AT2G42110	AT2G38960	AT1G77660
	AT1G22710	AT1G16880		AT2G42360	AT2G39200	AT1G77690
	AT1G22740	AT1G16910		AT2G42365	AT2G39250	AT1G77750
	AT1G22767	AT1G16916		AT2G42420	AT2G39280	AT1G77760
	AT1G22770	AT1G16920		AT2G42425	AT2G39300	AT1G77780
	AT1G22790	AT1G16930		AT2G42790	AT2G39360	AT1G77800
	AT1G22810	AT1G17040		AT2G42870	AT2G39450	AT1G77920
	AT1G22830	AT1G17050		AT2G42880	AT2G39570	AT1G78100
	AT1G22882	AT1G17060		AT2G42970	AT2G39660	AT1G78170
	AT1G22900	AT1G17080		AT2G43240	AT2G39800	AT1G78230
	AT1G22910	AT1G17110		AT2G43330	AT2G39860	AT1G78290
	AT1G22990	AT1G17120		AT2G43340	AT2G39865	AT1G78310
	AT1G23000	AT1G17140		AT2G43540	AT2G39870	AT1G78410
	AT1G23010	AT1G17145		AT2G43780	AT2G39950	AT1G78460
	AT1G23020	AT1G17147		AT2G44320	AT2G40090	AT1G78490
	AT1G23030	AT1G17200		AT2G44500	AT2G40113	AT1G78815
	AT1G23040	AT1G17220		AT2G44578	AT2G40270	AT1G78830
	AT1G23052	AT1G17230		AT2G44770	AT2G40340	AT1G78882
	AT1G23060	AT1G17250		AT2G44940	AT2G40430	AT1G78910
	AT1G23080	AT1G17290		AT2G45060	AT2G40475	AT1G79060
	AT1G23090	AT1G17340		AT2G45300	AT2G40540	AT1G79110
	AT1G23100	AT1G17360		AT2G45360	AT2G40640	AT1G79150
	AT1G23170	AT1G17380		AT2G45450	AT2G40970	AT1G79160
	AT1G23201	AT1G17440		AT2G45580	AT2G41090	AT1G79190
	AT1G23205	AT1G17455		AT2G45610	AT2G41100	AT1G79290
	AT1G23210	AT1G17460		AT2G45630	AT2G41130	AT1G79340
	AT1G23220	AT1G17470		AT2G45660	AT2G41180	AT1G79370
	AT1G23300	AT1G17490		AT2G45720	AT2G41240	AT1G79380
	AT1G23310	AT1G17530		AT2G45760	AT2G41312	AT1G79410
	AT1G23330	AT1G17550		AT2G45830	AT2G41410	AT1G79420
	AT1G23440	AT1G17570		AT2G45880	AT2G41560	AT1G79440
	AT1G23480	AT1G17580		AT2G45910	AT2G41630	AT1G79460
	AT1G23540	AT1G17620		AT2G45950	AT2G41640	AT1G79520
	AT1G23550	AT1G17660		AT2G45960	AT2G41660	AT1G79530
	AT1G23730	AT1G17690		AT2G46040	AT2G41820	AT1G79590
	AT1G23740	AT1G17720		AT2G46080	AT2G41850	AT1G79630
	AT1G23760	AT1G17730		AT2G46090	AT2G41940	AT1G79740
	AT1G23820	AT1G17744		AT2G46150	AT2G42020	AT1G79750
	AT1G23860	AT1G17750		AT2G46160	AT2G42080	AT1G79840
	AT1G23870	AT1G17760		AT2G46250	AT2G42110	AT1G79910
	AT1G23890	AT1G17790		AT2G46330	AT2G42320	AT1G79980
	AT1G23960	AT1G17830		AT2G46340	AT2G42360	AT1G80120
	AT1G23970	AT1G17840		AT2G46440	AT2G42365	AT1G80170
	AT1G24000	AT1G17880		AT2G46450	AT2G42600	AT1G80250
	AT1G24080	AT1G17890		AT2G46500	AT2G42750	AT1G80380
	AT1G24110	AT1G17920		AT2G46580	AT2G42830	AT1G80430
	AT1G24120	AT1G17940		AT2G46600	AT2G42870	AT1G80460
	AT1G24140	AT1G17970		AT2G46680	AT2G42880	AT1G80480
	AT1G24145	AT1G18040		AT2G46735	AT2G43240	AT1G80500
	AT1G24147	AT1G18070		AT2G46820	AT2G43330	AT1G80550
	AT1G24148	AT1G18080		AT2G46830	AT2G43340	AT1G80680
	AT1G24150	AT1G18090		AT2G47030	AT2G43540	AT1G80740
	AT1G24170	AT1G18100		AT2G47050	AT2G44130	AT1G80770
	AT1G24260	AT1G18150		AT2G47100	AT2G44320	AT1G80830
	AT1G24267	AT1G18160		AT2G47180	AT2G44480	AT1G80831
	AT1G24360	AT1G18190		AT2G47370	AT2G44500	AT2G01080
	AT1G24460	AT1G18220		AT2G47410	AT2G44578	AT2G01190
	AT1G24480	AT1G18250		AT2G47440	AT2G44770	AT2G01300
	AT1G24590	AT1G18260		AT2G47690	AT2G44950	AT2G01450
	AT1G24600	AT1G18265		AT2G47940	AT2G45135	AT2G01470
	AT1G24625	AT1G18270		AT2G48030	AT2G45160	AT2G01500
	AT1G24650	AT1G18310		AT3G01310	AT2G45350	AT2G01660
	AT1G25220	AT1G18330		AT3G01430	AT2G45360	AT2G01680
	AT1G25260	AT1G18335		AT3G01470	AT2G45420	AT2G01735
	AT1G25280	AT1G18340		AT3G01490	AT2G45430	AT2G01810
	AT1G25300	AT1G18350		AT3G01516	AT2G45450	AT2G01910
	AT1G25330	AT1G18360		AT3G01560	AT2G45460	AT2G01930
	AT1G25370	AT1G18370		AT3G01700	AT2G45470	AT2G01940
	AT1G25380	AT1G18400		AT3G01740	AT2G45580	AT2G01990
	AT1G25390	AT1G18410		AT3G01820	AT2G45610	AT2G02060
	AT1G25420	AT1G18430		AT3G01850	AT2G45660	AT2G02070
	AT1G25422	AT1G18450		AT3G02070	AT2G45880	AT2G02180
	AT1G25425	AT1G18460		AT3G02130	AT2G45950	AT2G02220
	AT1G25440	AT1G18470		AT3G02150	AT2G45960	AT2G02450
	AT1G25450	AT1G18480		AT3G02270	AT2G46040	AT2G02600
	AT1G25480	AT1G18500		AT3G02335	AT2G46080	AT2G02680
	AT1G25520	AT1G18550		AT3G02540	AT2G46150	AT2G02710
	AT1G25550	AT1G18560		AT3G02860	AT2G46160	AT2G02770
	AT1G26150	AT1G18570		AT3G02870	AT2G46330	AT2G02950
	AT1G26160	AT1G18580		AT3G02880	AT2G46430	AT2G02960
	AT1G26208	AT1G18620		AT3G02890	AT2G46450	AT2G03020
	AT1G26210	AT1G18640		AT3G02910	AT2G46500	AT2G03040
	AT1G26230	AT1G18670		AT3G03140	AT2G46520	AT2G03090
	AT1G26270	AT1G18680		AT3G03170	AT2G46580	AT2G03290
	AT1G26290	AT1G18710		AT3G03310	AT2G46680	AT2G03430
	AT1G26355	AT1G18720		AT3G03540	AT2G46685	AT2G03480
	AT1G26380	AT1G18750		AT3G03610	AT2G46780	AT2G03550
	AT1G26390	AT1G18773		AT3G03626	AT2G46800	AT2G03660
	AT1G26420	AT1G18800		AT3G03750	AT2G46830	AT2G03810
	AT1G26490	AT1G18820		AT3G03870	AT2G46940	AT2G04240
	AT1G26515	AT1G18830		AT3G04070	AT2G46990	AT2G04795
	AT1G26540	AT1G18835		AT3G04080	AT2G47100	AT2G04880
	AT1G26558	AT1G18850		AT3G04120	AT2G47140	AT2G04940
	AT1G26560	AT1G18870		AT3G04190	AT2G47370	AT2G05380
	AT1G26580	AT1G18890		AT3G04210	AT2G47390	AT2G05518
	AT1G26600	AT1G18900		AT3G04380	AT2G47440	AT2G05620
	AT1G26690	AT1G18910		AT3G04670	AT2G47485	AT2G05710
	AT1G26730	AT1G18940		AT3G04850	AT2G47490	AT2G05786
	AT1G26761	AT1G18970		AT3G05490	AT2G47560	AT2G05810
	AT1G26762	AT1G18990		AT3G05770	AT2G47690	AT2G05920
	AT1G26770	AT1G19000		AT3G05800	AT2G47770	AT2G05940
	AT1G26790	AT1G19010		AT3G05820	AT2G47800	AT2G06005
	AT1G26800	AT1G19025		AT3G05900	AT2G47930	AT2G06850
	AT1G26830	AT1G19050		AT3G05936	AT2G47940	AT2G06925
	AT1G26850	AT1G19080		AT3G06120	AT2G48030	AT2G07050
	AT1G26870	AT1G19110		AT3G06125	AT3G01120	AT2G07170
	AT1G26916	AT1G19120		AT3G06160	AT3G01300	AT2G10606
	AT1G26921	AT1G19130		AT3G06210	AT3G01310	AT2G10940
	AT1G26930	AT1G19140		AT3G06240	AT3G01430	AT2G11810
	AT1G26945	AT1G19180		AT3G06270	AT3G01470	AT2G13610
	AT1G26960	AT1G19200		AT3G06435	AT3G01480	AT2G14080
	AT1G26970	AT1G19220		AT3G06470	AT3G01490	AT2G14120
	AT1G27030	AT1G19230		AT3G06590	AT3G01516	AT2G14247
	AT1G27040	AT1G19240		AT3G06650	AT3G01560	AT2G14255
	AT1G27050	AT1G19250		AT3G06760	AT3G01700	AT2G14260
	AT1G27100	AT1G19270		AT3G06870	AT3G01740	AT2G14890
	AT1G27120	AT1G19300		AT3G07005	AT3G01830	AT2G14900
	AT1G27130	AT1G19310		AT3G07010	AT3G01850	AT2G14960
	AT1G27140	AT1G19330		AT3G07170	AT3G02040	AT2G15080
	AT1G27170	AT1G19340		AT3G07360	AT3G02110	AT2G15090
	AT1G27190	AT1G19350		AT3G07460	AT3G02120	AT2G15560
	AT1G27200	AT1G19360		AT3G07690	AT3G02310	AT2G15580
	AT1G27213	AT1G19373		AT3G07760	AT3G02540	AT2G15790
	AT1G27290	AT1G19400		AT3G07790	AT3G02630	AT2G15890
	AT1G27330	AT1G19430		AT3G08030	AT3G02880	AT2G15950
	AT1G27360	AT1G19440		AT3G08600	AT3G02990	AT2G15980
	AT1G27370	AT1G19450		AT3G08630	AT3G03626	AT2G16240
	AT1G27440	AT1G19460		AT3G08670	AT3G03870	AT2G16250
	AT1G27450	AT1G19464		AT3G08720	AT3G04070	AT2G16280
	AT1G27460	AT1G19480		AT3G08760	AT3G04120	AT2G16365
	AT1G27461	AT1G19485		AT3G08960	AT3G04210	AT2G16400
	AT1G27470	AT1G19490		AT3G09010	AT3G04380	AT2G16430
	AT1G27500	AT1G19520		AT3G09030	AT3G04620	AT2G16570
	AT1G27580	AT1G19530		AT3G09032	AT3G04765	AT2G16660
	AT1G27600	AT1G19540		AT3G09410	AT3G04850	AT2G16760
	AT1G27650	AT1G19550		AT3G09505	AT3G05210	AT2G16850
	AT1G27752	AT1G19610		AT3G09520	AT3G05270	AT2G16900
	AT1G27760	AT1G19630		AT3G09740	AT3G05320	AT2G17030
	AT1G27840	AT1G19650		AT3G09980	AT3G05480	AT2G17120
	AT1G27890	AT1G19680		AT3G10015	AT3G05490	AT2G17230
	AT1G27900	AT1G19700		AT3G10035	AT3G05500	AT2G17300
	AT1G27910	AT1G19710		AT3G10270	AT3G05630	AT2G17320
	AT1G27921	AT1G19740		AT3G10415	AT3G05770	AT2G17470
	AT1G27940	AT1G19750		AT3G10572	AT3G05800	AT2G17500
	AT1G27950	AT1G19840		AT3G10650	AT3G05820	AT2G17550
	AT1G27980	AT1G19850		AT3G10720	AT3G05840	AT2G17556
	AT1G27990	AT1G19860		AT3G10800	AT3G05880	AT2G17760
	AT1G28007	AT1G19870		AT3G10860	AT3G05900	AT2G17810
	AT1G28010	AT1G19890		AT3G10920	AT3G05910	AT2G17950
	AT1G28050	AT1G19920		AT3G11130	AT3G05936	AT2G17960
	AT1G28070	AT1G19940		AT3G11390	AT3G06070	AT2G18070
	AT1G28080	AT1G19950		AT3G11415	AT3G06080	AT2G18300
	AT1G28130	AT1G19960		AT3G11470	AT3G06120	AT2G18350
	AT1G28135	AT1G19980		AT3G11560	AT3G06125	AT2G18600
	AT1G28160	AT1G20010		AT3G11590	AT3G06160	AT2G18630
	AT1G28230	AT1G20030		AT3G11700	AT3G06270	AT2G18670
	AT1G28260	AT1G20040		AT3G11720	AT3G06400	AT2G18730
	AT1G28310	AT1G20060		AT3G11900	AT3G06435	AT2G18740
	AT1G28335	AT1G20070		AT3G12060	AT3G06590	AT2G18750
	AT1G28360	AT1G20090		AT3G12110	AT3G06750	AT2G18860
	AT1G28375	AT1G20170		AT3G12120	AT3G06760	AT2G18876
	AT1G28395	AT1G20180		AT3G12130	AT3G06868	AT2G19460
	AT1G28490	AT1G20190		AT3G12150	AT3G06870	AT2G19620
	AT1G28500	AT1G20210		AT3G12385	AT3G06895	AT2G19650
	AT1G28570	AT1G20260		AT3G12410	AT3G07000	AT2G19780
	AT1G28580	AT1G20270		AT3G12470	AT3G07010	AT2G19790
	AT1G28600	AT1G20310		AT3G12570	AT3G07170	AT2G19800
	AT1G28610	AT1G20330		AT3G12600	AT3G07250	AT2G19870
	AT1G28660	AT1G20380		AT3G12610	AT3G07320	AT2G20060
	AT1G28670	AT1G20420		AT3G12630	AT3G07360	AT2G20142
	AT1G28760	AT1G20440		AT3G12830	AT3G07390	AT2G20240
	AT1G28960	AT1G20450		AT3G12835	AT3G07460	AT2G20310
	AT1G29040	AT1G20460		AT3G12870	AT3G07760	AT2G20350
	AT1G29150	AT1G20480		AT3G12910	AT3G07780	AT2G20410
	AT1G29160	AT1G20490		AT3G12970	AT3G07790	AT2G20453
	AT1G29195	AT1G20500		AT3G13030	AT3G07880	AT2G20562
	AT1G29210	AT1G20560		AT3G13437	AT3G08630	AT2G20570
	AT1G29230	AT1G20580		AT3G13440	AT3G08670	AT2G20630
	AT1G29240	AT1G20620		AT3G13445	AT3G08720	AT2G20670
	AT1G29280	AT1G20640		AT3G13450	AT3G08760	AT2G20835
	AT1G29330	AT1G20650		AT3G13480	AT3G08970	AT2G20950
	AT1G29340	AT1G20670		AT3G13510	AT3G09010	AT2G20960
	AT1G29400	AT1G20691		AT3G13520	AT3G09032	AT2G20980
	AT1G29420	AT1G20696		AT3G13674	AT3G09505	AT2G21060
	AT1G29430	AT1G20760		AT3G13686	AT3G09600	AT2G21090
	AT1G29440	AT1G20780		AT3G13720	AT3G09730	AT2G21150
	AT1G29465	AT1G20790		AT3G13740	AT3G09740	AT2G21195
	AT1G29600	AT1G20810		AT3G13790	AT3G09980	AT2G21300
	AT1G29640	AT1G20820		AT3G13800	AT3G10015	AT2G21370
	AT1G29670	AT1G20840		AT3G13870	AT3G10270	AT2G21510
	AT1G29720	AT1G20850		AT3G13910	AT3G10415	AT2G21520
	AT1G29900	AT1G20880		AT3G13920	AT3G10420	AT2G21590
	AT1G29910	AT1G20890		AT3G13970	AT3G10720	AT2G21660
	AT1G29920	AT1G20900		AT3G14090	AT3G10915	AT2G21780
	AT1G29940	AT1G20920		AT3G14100	AT3G11130	AT2G21850
	AT1G29965	AT1G20930		AT3G14180	AT3G11150	AT2G21880
	AT1G29970	AT1G20967		AT3G14220	AT3G11165	AT2G22080
	AT1G30010	AT1G20980		AT3G14225	AT3G11390	AT2G22170
	AT1G30016	AT1G21000		AT3G14270	AT3G11415	AT2G22180
	AT1G30040	AT1G21060		AT3G14310	AT3G11560	AT2G22190
	AT1G30050	AT1G21065		AT3G14590	AT3G11700	AT2G22241
	AT1G30100	AT1G21070		AT3G14720	AT3G11900	AT2G22330
	AT1G30110	AT1G21080		AT3G14750	AT3G11910	AT2G22482
	AT1G30120	AT1G21090		AT3G14850	AT3G12110	AT2G22540
	AT1G30130	AT1G21100		AT3G14960	AT3G12120	AT2G22580
	AT1G30135	AT1G21110		AT3G15060	AT3G12150	AT2G22668
	AT1G30170	AT1G21120		AT3G15095	AT3G12385	AT2G22670
	AT1G30190	AT1G21130		AT3G15356	AT3G12410	AT2G22760
	AT1G30200	AT1G21140		AT3G15470	AT3G12470	AT2G22810
	AT1G30280	AT1G21150		AT3G15518	AT3G12480	AT2G22820
	AT1G30320	AT1G21230		AT3G15540	AT3G12600	AT2G22840
	AT1G30330	AT1G21270		AT3G15585	AT3G12610	AT2G22960
	AT1G30410	AT1G21280		AT3G15720	AT3G12630	AT2G23000
	AT1G30430	AT1G21326		AT3G15730	AT3G12835	AT2G23010
	AT1G30440	AT1G21350		AT3G15770	AT3G12870	AT2G23100
	AT1G30500	AT1G21360		AT3G15780	AT3G12910	AT2G23300
	AT1G30530	AT1G21370		AT3G15820	AT3G12970	AT2G23460
	AT1G30600	AT1G21380		AT3G15850	AT3G13000	AT2G23520
	AT1G30620	AT1G21390		AT3G15909	AT3G13050	AT2G23650
	AT1G30640	AT1G21395		AT3G16030	AT3G13070	AT2G23690
	AT1G30690	AT1G21400		AT3G16050	AT3G13310	AT2G23700
	AT1G30700	AT1G21420		AT3G16090	AT3G13330	AT2G23755
	AT1G30720	AT1G21450		AT3G16240	AT3G13430	AT2G23790
	AT1G30730	AT1G21460		AT3G16290	AT3G13445	AT2G24150
	AT1G30740	AT1G21475		AT3G16510	AT3G13510	AT2G24200
	AT1G30757	AT1G21480		AT3G16520	AT3G13520	AT2G24280
	AT1G30800	AT1G21500		AT3G16610	AT3G13530	AT2G24330
	AT1G30810	AT1G21510		AT3G16720	AT3G13540	AT2G24380
	AT1G30820	AT1G21520		AT3G17020	AT3G13594	AT2G24395
	AT1G30830	AT1G21540		AT3G17130	AT3G13670	AT2G24545
	AT1G30850	AT1G21560		AT3G17185	AT3G13686	AT2G24570
	AT1G30860	AT1G21580		AT3G17330	AT3G13720	AT2G24790
	AT1G31040	AT1G21640		AT3G17440	AT3G13740	AT2G24800
	AT1G31070	AT1G21660		AT3G17450	AT3G13750	AT2G24860
	AT1G31120	AT1G21695		AT3G17609	AT3G13790	AT2G25090
	AT1G31150	AT1G21720		AT3G17640	AT3G13810	AT2G25260
	AT1G31173	AT1G21730		AT3G17650	AT3G13870	AT2G25420
	AT1G31230	AT1G21738		AT3G17770	AT3G13920	AT2G25450
	AT1G31258	AT1G21740		AT3G17790	AT3G13960	AT2G25460
	AT1G31270	AT1G21750		AT3G17840	AT3G14100	AT2G25690
	AT1G31290	AT1G21790		AT3G17930	AT3G14230	AT2G25850
	AT1G31310	AT1G21830		AT3G17998	AT3G14270	AT2G25890
	AT1G31320	AT1G21835		AT3G18035	AT3G14310	AT2G25900
	AT1G31358	AT1G21880		AT3G18040	AT3G14650	AT2G26040
	AT1G31420	AT1G21900		AT3G18100	AT3G14720	AT2G26080
	AT1G31480	AT1G21910		AT3G18170	AT3G14750	AT2G26140
	AT1G31540	AT1G21920		AT3G18640	AT3G14850	AT2G26230
	AT1G31550	AT1G21950		AT3G18710	AT3G14870	AT2G26267
	AT1G31580	AT1G21975		AT3G18820	AT3G14880	AT2G26310
	AT1G31660	AT1G21980		AT3G18952	AT3G14960	AT2G26330
	AT1G31710	AT1G22030		AT3G18990	AT3G14990	AT2G26511
	AT1G31730	AT1G22050		AT3G19010	AT3G15000	AT2G26520
	AT1G31790	AT1G22060		AT3G19190	AT3G15060	AT2G26560
	AT1G31820	AT1G22065		AT3G19235	AT3G15095	AT2G26650
	AT1G31880	AT1G22067		AT3G19390	AT3G15280	AT2G26770
	AT1G31920	AT1G22070		AT3G19680	AT3G15470	AT2G27050
	AT1G31930	AT1G22100		AT3G19820	AT3G15480	AT2G27130
	AT1G32050	AT1G22110		AT3G19980	AT3G15518	AT2G27230
	AT1G32060	AT1G22140		AT3G20015	AT3G15530	AT2G27260
	AT1G32080	AT1G22160		AT3G20290	AT3G15540	AT2G27300
	AT1G32100	AT1G22180		AT3G20300	AT3G15585	AT2G27315
	AT1G32150	AT1G22220		AT3G20310	AT3G15620	AT2G27385
	AT1G32180	AT1G22270		AT3G20390	AT3G15720	AT2G27500
	AT1G32190	AT1G22280		AT3G20550	AT3G15730	AT2G27660
	AT1G32300	AT1G22300		AT3G20600	AT3G15810	AT2G27810
	AT1G32400	AT1G22320		AT3G20810	AT3G15820	AT2G27830
	AT1G32410	AT1G22330		AT3G20830	AT3G15850	AT2G27840
	AT1G32540	AT1G22370		AT3G20860	AT3G16240	AT2G27860
	AT1G32560	AT1G22380		AT3G20870	AT3G16690	AT2G27880
	AT1G32620	AT1G22403		AT3G21055	AT3G16857	AT2G28140
	AT1G32650	AT1G22410		AT3G21140	AT3G16860	AT2G28150
	AT1G32670	AT1G22430		AT3G21240	AT3G16870	AT2G28260
	AT1G32690	AT1G22460		AT3G21320	AT3G17020	AT2G28390
	AT1G32700	AT1G22470		AT3G21430	AT3G17130	AT2G28550
	AT1G32710	AT1G22480		AT3G21600	AT3G17185	AT2G28620
	AT1G32760	AT1G22490		AT3G21670	AT3G17330	AT2G28730
	AT1G32780	AT1G22500		AT3G21750	AT3G17440	AT2G28920
	AT1G32870	AT1G22520		AT3G21800	AT3G17450	AT2G28930
	AT1G32900	AT1G22540		AT3G22120	AT3G17640	AT2G28950
	AT1G32920	AT1G22550		AT3G22121	AT3G17650	AT2G29065
	AT1G32930	AT1G22570		AT3G22190	AT3G17770	AT2G29090
	AT1G32960	AT1G22600		AT3G22420	AT3G17980	AT2G29110
	AT1G33050	AT1G22610		AT3G22425	AT3G17998	AT2G29120
	AT1G33055	AT1G22620		AT3G22450	AT3G18040	AT2G29390
	AT1G33060	AT1G22640		AT3G22680	AT3G18100	AT2G29550
	AT1G33110	AT1G22651		AT3G22760	AT3G18210	AT2G29654
	AT1G33170	AT1G22660		AT3G22830	AT3G18290	AT2G29670
	AT1G33230	AT1G22680		AT3G22990	AT3G18560	AT2G29730
	AT1G33240	AT1G22710		AT3G23080	AT3G18640	AT2G29890
	AT1G33250	AT1G22740		AT3G23150	AT3G18710	AT2G29970
	AT1G33260	AT1G22750		AT3G23210	AT3G18780	AT2G30020
	AT1G33290	AT1G22767		AT3G23255	AT3G18820	AT2G30032
	AT1G33350	AT1G22770		AT3G23440	AT3G18950	AT2G30100
	AT1G33420	AT1G22790		AT3G23635	AT3G18990	AT2G30250
	AT1G33490	AT1G22800		AT3G23637	AT3G19120	AT2G30360
	AT1G33680	AT1G22830		AT3G23730	AT3G19130	AT2G30424
	AT1G33720	AT1G22840		AT3G23805	AT3G19190	AT2G30430
	AT1G33780	AT1G22882		AT3G24120	AT3G19390	AT2G30450
	AT1G33950	AT1G22885		AT3G24170	AT3G19580	AT2G30490
	AT1G33990	AT1G22890		AT3G24190	AT3G19680	AT2G30550
	AT1G34000	AT1G22900		AT3G24480	AT3G19800	AT2G30590
	AT1G34110	AT1G22910		AT3G24518	AT3G19820	AT2G30600
	AT1G34160	AT1G22930		AT3G24840	AT3G19970	AT2G30760
	AT1G34180	AT1G22985		AT3G25110	AT3G20290	AT2G30850
	AT1G34210	AT1G22990		AT3G25500	AT3G20300	AT2G30870
	AT1G34245	AT1G23000		AT3G25590	AT3G20310	AT2G30925
	AT1G34350	AT1G23010		AT3G25700	AT3G20390	AT2G30980
	AT1G34370	AT1G23020		AT3G25715	AT3G20550	AT2G30984
	AT1G34419	AT1G23030		AT3G25717	AT3G20810	AT2G30990
	AT1G34420	AT1G23040		AT3G25770	AT3G20830	AT2G31010
	AT1G34540	AT1G23052		AT3G25870	AT3G20870	AT2G31070
	AT1G34570	AT1G23060		AT3G26110	AT3G21210	AT2G31130
	AT1G34575	AT1G23070		AT3G26120	AT3G21320	AT2G31218
	AT1G34580	AT1G23074		AT3G26190	AT3G21670	AT2G31230
	AT1G34630	AT1G23080		AT3G26210	AT3G21750	AT2G31360
	AT1G34640	AT1G23090		AT3G26340	AT3G21800	AT2G31380
	AT1G34750	AT1G23100		AT3G26400	AT3G21820	AT2G31400
	AT1G35160	AT1G23110		AT3G26440	AT3G21890	AT2G31560
	AT1G35180	AT1G23170		AT3G26670	AT3G22100	AT2G31585
	AT1G35210	AT1G23190		AT3G26810	AT3G22120	AT2G31750
	AT1G35220	AT1G23201		AT3G26890	AT3G22170	AT2G31800
	AT1G35255	AT1G23205		AT3G26910	AT3G22190	AT2G31870
	AT1G35350	AT1G23210		AT3G26932	AT3G22420	AT2G31920
	AT1G35460	AT1G23220		AT3G27060	AT3G22425	AT2G31981
	AT1G35510	AT1G23280		AT3G27110	AT3G22680	AT2G32100
	AT1G35560	AT1G23300		AT3G27200	AT3G22760	AT2G32150
	AT1G35614	AT1G23310		AT3G27325	AT3G22886	AT2G32190
	AT1G35720	AT1G23330		AT3G27520	AT3G23080	AT2G32520
	AT1G35730	AT1G23360		AT3G27540	AT3G23150	AT2G32540
	AT1G35750	AT1G23380		AT3G27770	AT3G23170	AT2G32550
	AT1G35780	AT1G23400		AT3G27845	AT3G23220	AT2G32690
	AT1G35830	AT1G23440		AT3G28040	AT3G23255	AT2G32698
	AT1G35910	AT1G23480		AT3G28193	AT3G23440	AT2G32760
	AT1G36070	AT1G23550		AT3G28430	AT3G23637	AT2G32830
	AT1G36940	AT1G23730		AT3G28620	AT3G23730	AT2G32930
	AT1G41830	AT1G23740		AT3G28920	AT3G23880	AT2G32950
	AT1G41875	AT1G23770		AT3G29010	AT3G23910	AT2G32970
	AT1G42550	AT1G23810		AT3G29250	AT3G24120	AT2G33110
	AT1G42970	AT1G23820		AT3G29330	AT3G24170	AT2G33170
	AT1G43670	AT1G23860		AT3G29760	AT3G24190	AT2G33310
	AT1G43710	AT1G23870		AT3G30300	AT3G24480	AT2G33320
	AT1G43810	AT1G23890		AT3G42660	AT3G24520	AT2G33360
	AT1G43850	AT1G23960		AT3G43110	AT3G24550	AT2G33400
	AT1G43980	AT1G23970		AT3G43670	AT3G24670	AT2G33480
	AT1G44050	AT1G24000		AT3G43720	AT3G24840	AT2G33509
	AT1G44080	AT1G24080		AT3G44200	AT3G25110	AT2G33510
	AT1G44110	AT1G24095		AT3G44340	AT3G25590	AT2G33530
	AT1G44170	AT1G24110		AT3G44570	AT3G25640	AT2G33570
	AT1G44350	AT1G24120		AT3G45010	AT3G25717	AT2G33580
	AT1G44446	AT1G24130		AT3G45020	AT3G25870	AT2G33660
	AT1G44575	AT1G24140		AT3G45040	AT3G26120	AT2G33780
	AT1G44790	AT1G24145		AT3G45100	AT3G26210	AT2G33800
	AT1G45145	AT1G24147		AT3G45210	AT3G26440	AT2G33847
	AT1G45170	AT1G24148		AT3G45230	AT3G26500	AT2G34060
	AT1G45207	AT1G24150		AT3G45570	AT3G26670	AT2G34160
	AT1G46264	AT1G24160		AT3G45970	AT3G26740	AT2G34180
	AT1G46480	AT1G24170		AT3G46090	AT3G26790	AT2G34340
	AT1G46554	AT1G24250		AT3G46450	AT3G26810	AT2G34420
	AT1G47128	AT1G24260		AT3G46550	AT3G26890	AT2G34430
	AT1G47310	AT1G24267		AT3G46850	AT3G26910	AT2G34470
	AT1G47330	AT1G24270		AT3G46970	AT3G27020	AT2G34480
	AT1G47490	AT1G24320		AT3G47120	AT3G27060	AT2G34640
	AT1G47500	AT1G24360		AT3G47160	AT3G27090	AT2G34655
	AT1G47510	AT1G24400		AT3G47290	AT3G27180	AT2G34720
	AT1G47530	AT1G24440		AT3G47390	AT3G27200	AT2G34770
	AT1G47540	AT1G24460		AT3G47500	AT3G27210	AT2G35040
	AT1G47570	AT1G24480		AT3G47600	AT3G27250	AT2G35070
	AT1G47578	AT1G24510		AT3G48060	AT3G27325	AT2G35208
	AT1G47580	AT1G24560		AT3G48090	AT3G27520	AT2G35650
	AT1G47610	AT1G24575		AT3G48320	AT3G27540	AT2G35680
	AT1G47670	AT1G24580		AT3G48390	AT3G27570	AT2G35710
	AT1G47870	AT1G24590		AT3G48660	AT3G27770	AT2G35720
	AT1G47890	AT1G24600		AT3G48690	AT3G27785	AT2G35940
	AT1G47970	AT1G24610		AT3G48745	AT3G27845	AT2G35970
	AT1G47990	AT1G24625		AT3G48850	AT3G28040	AT2G36030
	AT1G48010	AT1G24650		AT3G48980	AT3G28193	AT2G36050
	AT1G48080	AT1G24706		AT3G49070	AT3G28430	AT2G36053
	AT1G48090	AT1G25220		AT3G49115	AT3G28695	AT2G36080
	AT1G48100	AT1G25230		AT3G49420	AT3G28920	AT2G36130
	AT1G48110	AT1G25250		AT3G49530	AT3G29360	AT2G36150
	AT1G48130	AT1G25260		AT3G49770	AT3G29760	AT2G36270
	AT1G48240	AT1G25280		AT3G49890	AT3G29770	AT2G36280
	AT1G48260	AT1G25320		AT3G50020	AT3G43110	AT2G36310
	AT1G48270	AT1G25370		AT3G50070	AT3G43660	AT2G36320
	AT1G48280	AT1G25380		AT3G50260	AT3G44200	AT2G36410
	AT1G48320	AT1G25390		AT3G50560	AT3G44340	AT2G36440
	AT1G48330	AT1G25400		AT3G50770	AT3G44570	AT2G36460
	AT1G48405	AT1G25410		AT3G50780	AT3G44680	AT2G36520
	AT1G48410	AT1G25420		AT3G51130	AT3G44735	AT2G36571
	AT1G48440	AT1G25422		AT3G51135	AT3G45010	AT2G36600
	AT1G48480	AT1G25425		AT3G51210	AT3G45040	AT2G36620
	AT1G48540	AT1G25440		AT3G51280	AT3G45100	AT2G36690
	AT1G48580	AT1G25450		AT3G51340	AT3G45210	AT2G36740
	AT1G48620	AT1G25480		AT3G51660	AT3G45230	AT2G36800
	AT1G48742	AT1G25500		AT3G51700	AT3G45610	AT2G36830
	AT1G48745	AT1G25520		AT3G51840	AT3G45730	AT2G36840
	AT1G48790	AT1G25530		AT3G51915	AT3G45820	AT2G36860
	AT1G48860	AT1G25540		AT3G51970	AT3G45970	AT2G36870
	AT1G48920	AT1G25570		AT3G52105	AT3G46090	AT2G36881
	AT1G48950	AT1G25580		AT3G52110	AT3G46280	AT2G36890
	AT1G48953	AT1G26090		AT3G52285	AT3G46450	AT2G36916
	AT1G48990	AT1G26100		AT3G52460	AT3G46550	AT2G36970
	AT1G49000	AT1G26110		AT3G52500	AT3G46590	AT2G37150
	AT1G49010	AT1G26150		AT3G52605	AT3G46600	AT2G37230
	AT1G49020	AT1G26160		AT3G52710	AT3G46610	AT2G37300
	AT1G49032	AT1G26208		AT3G52905	AT3G46830	AT2G37530
	AT1G49130	AT1G26210		AT3G52920	AT3G46850	AT2G37540
	AT1G49160	AT1G26220		AT3G53232	AT3G46970	AT2G37585
	AT1G49170	AT1G26230		AT3G53260	AT3G47120	AT2G37650
	AT1G49200	AT1G26233		AT3G53620	AT3G47160	AT2G37720
	AT1G49210	AT1G26270		AT3G53760	AT3G47390	AT2G38040
	AT1G49230	AT1G26290		AT3G53965	AT3G47470	AT2G38060
	AT1G49240	AT1G26370		AT3G53980	AT3G47500	AT2G38170
	AT1G49260	AT1G26380		AT3G54000	AT3G47600	AT2G38240
	AT1G49280	AT1G26390		AT3G54020	AT3G47640	AT2G38250
	AT1G49300	AT1G26420		AT3G54085	AT3G47830	AT2G38290
	AT1G49340	AT1G26440		AT3G54200	AT3G48060	AT2G38370
	AT1G49420	AT1G26460		AT3G54380	AT3G48140	AT2G38500
	AT1G49480	AT1G26490		AT3G54400	AT3G48530	AT2G38610
	AT1G49560	AT1G26540		AT3G54430	AT3G48690	AT2G38646
	AT1G49580	AT1G26558		AT3G54500	AT3G48850	AT2G38820
	AT1G49620	AT1G26560		AT3G54680	AT3G48990	AT2G38940
	AT1G49690	AT1G26580		AT3G54750	AT3G49070	AT2G39130
	AT1G49720	AT1G26600		AT3G55040	AT3G49570	AT2G39175
	AT1G49730	AT1G26620		AT3G55240	AT3G49590	AT2G39200
	AT1G49740	AT1G26650		AT3G55370	AT3G49620	AT2G39210
	AT1G49780	AT1G26665		AT3G55410	AT3G49770	AT2G39220
	AT1G49840	AT1G26690		AT3G55420	AT3G49810	AT2G39250
	AT1G49860	AT1G26730		AT3G55450	AT3G49870	AT2G39300
	AT1G49900	AT1G26761		AT3G55510	AT3G50020	AT2G39340
	AT1G49950	AT1G26762		AT3G55560	AT3G50260	AT2G39360
	AT1G50010	AT1G26770		AT3G55573	AT3G50380	AT2G39450
	AT1G50020	AT1G26771		AT3G55780	AT3G50651	AT2G39660
	AT1G50055	AT1G26790		AT3G55795	AT3G50780	AT2G39800
	AT1G50070	AT1G26797		AT3G56040	AT3G51060	AT2G39860
	AT1G50100	AT1G26800		AT3G56050	AT3G51130	AT2G39865
	AT1G50110	AT1G26830		AT3G56150	AT3G51180	AT2G39870
	AT1G50170	AT1G26850		AT3G56200	AT3G51210	AT2G39950
	AT1G50180	AT1G26880		AT3G56440	AT3G51370	AT2G40081
	AT1G50280	AT1G26916		AT3G56480	AT3G51530	AT2G40090
	AT1G50290	AT1G26930		AT3G56660	AT3G51660	AT2G40095
	AT1G50420	AT1G26940		AT3G56710	AT3G51700	AT2G40113
	AT1G50450	AT1G26945		AT3G56720	AT3G51840	AT2G40130
	AT1G50630	AT1G26960		AT3G57020	AT3G51895	AT2G40140
	AT1G50660	AT1G26970		AT3G57130	AT3G52105	AT2G40160
	AT1G50732	AT1G27020		AT3G57330	AT3G52110	AT2G40233
	AT1G50820	AT1G27040		AT3G57360	AT3G52285	AT2G40270
	AT1G50830	AT1G27050		AT3G57400	AT3G52290	AT2G40420
	AT1G50840	AT1G27100		AT3G57630	AT3G52340	AT2G40430
	AT1G50890	AT1G27120		AT3G57790	AT3G52450	AT2G40475
	AT1G50954	AT1G27130		AT3G57930	AT3G52770	AT2G40480
	AT1G50990	AT1G27150		AT3G58035	AT3G52840	AT2G40540
	AT1G51070	AT1G27170		AT3G58100	AT3G53232	AT2G40610
	AT1G51130	AT1G27190		AT3G58690	AT3G53260	AT2G40640
	AT1G51140	AT1G27200		AT3G58700	AT3G53370	AT2G40670
	AT1G51170	AT1G27213		AT3G58730	AT3G53380	AT2G40970
	AT1G51210	AT1G27330		AT3G58750	AT3G53390	AT2G41070
	AT1G51355	AT1G27350		AT3G58980	AT3G53420	AT2G41090
	AT1G51390	AT1G27360		AT3G59020	AT3G53640	AT2G41170
	AT1G51405	AT1G27370		AT3G59440	AT3G53670	AT2G41178
	AT1G51460	AT1G27440		AT3G59884	AT3G53680	AT2G41180
	AT1G51500	AT1G27450		AT3G59926	AT3G53720	AT2G41240
	AT1G51520	AT1G27460		AT3G59970	AT3G53760	AT2G41312
	AT1G51550	AT1G27470		AT3G60060	AT3G53800	AT2G41330
	AT1G51570	AT1G27500		AT3G60110	AT3G54000	AT2G41410
	AT1G51620	AT1G27540		AT3G60320	AT3G54200	AT2G41490
	AT1G51670	AT1G27580		AT3G60390	AT3G54220	AT2G41560
	AT1G51680	AT1G27600		AT3G60520	AT3G54400	AT2G41630
	AT1G51690	AT1G27630		AT3G60860	AT3G54430	AT2G41640
	AT1G51710	AT1G27650		AT3G60966	AT3G54500	AT2G41660
	AT1G51760	AT1G27680		AT3G61060	AT3G54804	AT2G41700
	AT1G51780	AT1G27700		AT3G61250	AT3G54810	AT2G41820
	AT1G51790	AT1G27752		AT3G61460	AT3G54880	AT2G41830
	AT1G51800	AT1G27760		AT3G61470	AT3G54890	AT2G41835
	AT1G51805	AT1G27770		AT3G61550	AT3G55040	AT2G41850
	AT1G51823	AT1G27840		AT3G61610	AT3G55130	AT2G41890
	AT1G51850	AT1G27890		AT3G61630	AT3G55240	AT2G41940
	AT1G51860	AT1G27900		AT3G61740	AT3G55410	AT2G41990
	AT1G51940	AT1G27910		AT3G61755	AT3G55420	AT2G42020
	AT1G51950	AT1G27921		AT3G61825	AT3G55450	AT2G42110
	AT1G52000	AT1G27930		AT3G61840	AT3G55530	AT2G42190
	AT1G52080	AT1G27940		AT3G61890	AT3G55560	AT2G42200
	AT1G52150	AT1G27950		AT3G61910	AT3G55573	AT2G42320
	AT1G52170	AT1G27980		AT3G61960	AT3G55840	AT2G42360
	AT1G52191	AT1G28007		AT3G61980	AT3G55850	AT2G42365
	AT1G52200	AT1G28010		AT3G62000	AT3G55980	AT2G42420
	AT1G52240	AT1G28050		AT3G62220	AT3G56370	AT2G42425
	AT1G52280	AT1G28060		AT3G62245	AT3G56390	AT2G42590
	AT1G52290	AT1G28070		AT3G62285	AT3G56660	AT2G42600
	AT1G52310	AT1G28090		AT3G62440	AT3G56700	AT2G42750
	AT1G52330	AT1G28120		AT3G62620	AT3G56710	AT2G42790
	AT1G52340	AT1G28130		AT3G62650	AT3G56720	AT2G42830
	AT1G52347	AT1G28135		AT3G62700	AT3G57020	AT2G42870
	AT1G52350	AT1G28230		AT3G62750	AT3G57040	AT2G42880
	AT1G52390	AT1G28250		AT3G62990	AT3G57130	AT2G42955
	AT1G52400	AT1G28260		AT3G63010	AT3G57290	AT2G42970
	AT1G52430	AT1G28290		AT3G63150	AT3G57330	AT2G43020
	AT1G52450	AT1G28310		AT3G63270	AT3G57360	AT2G43060
	AT1G52520	AT1G28320		AT3G63310	AT3G57400	AT2G43240
	AT1G52615	AT1G28335		AT4G00090	AT3G57410	AT2G43310
	AT1G52740	AT1G28340		AT4G00130	AT3G57450	AT2G43330
	AT1G52760	AT1G28360		AT4G00200	AT3G57460	AT2G43340
	AT1G52770	AT1G28375		AT4G00340	AT3G57530	AT2G43470
	AT1G52780	AT1G28395		AT4G00530	AT3G57800	AT2G43540
	AT1G52790	AT1G28400		AT4G00710	AT3G58690	AT2G43710
	AT1G52855	AT1G28410		AT4G00720	AT3G58700	AT2G43780
	AT1G52870	AT1G28440		AT4G00810	AT3G58710	AT2G43810
	AT1G52880	AT1G28490		AT4G00820	AT3G58730	AT2G44130
	AT1G52890	AT1G28500		AT4G00893	AT3G58790	AT2G44230
	AT1G52905	AT1G28510		AT4G00900	AT3G58980	AT2G44320
	AT1G52990	AT1G28540		AT4G01026	AT3G59020	AT2G44460
	AT1G53039	AT1G28560		AT4G01060	AT3G59280	AT2G44500
	AT1G53070	AT1G28570		AT4G01280	AT3G59350	AT2G44578
	AT1G53080	AT1G28580		AT4G01500	AT3G59440	AT2G44670
	AT1G53090	AT1G28600		AT4G01670	AT3G59884	AT2G44770
	AT1G53163	AT1G28610		AT4G01960	AT3G60030	AT2G44830
	AT1G53165	AT1G28660		AT4G02010	AT3G60060	AT2G44910
	AT1G53180	AT1G28670		AT4G02030	AT3G60075	AT2G44940
	AT1G53220	AT1G28760		AT4G02320	AT3G60110	AT2G45070
	AT1G53230	AT1G28960		AT4G02330	AT3G60150	AT2G45126
	AT1G53233	AT1G29020		AT4G02410	AT3G60220	AT2G45135
	AT1G53290	AT1G29040		AT4G02540	AT3G60340	AT2G45160
	AT1G53300	AT1G29060		AT4G02630	AT3G60390	AT2G45161
	AT1G53320	AT1G29071		AT4G02670	AT3G60490	AT2G45350
	AT1G53340	AT1G29120		AT4G02730	AT3G60520	AT2G45360
	AT1G53345	AT1G29150		AT4G02880	AT3G60900	AT2G45430
	AT1G53350	AT1G29160		AT4G02940	AT3G60966	AT2G45450
	AT1G53390	AT1G29195		AT4G03070	AT3G61060	AT2G45460
	AT1G53440	AT1G29210		AT4G03080	AT3G61150	AT2G45480
	AT1G53460	AT1G29220		AT4G03260	AT3G61250	AT2G45580
	AT1G53470	AT1G29230		AT4G03460	AT3G61420	AT2G45600
	AT1G53500	AT1G29240		AT4G03820	AT3G61460	AT2G45610
	AT1G53510	AT1G29270		AT4G04210	AT3G61550	AT2G45630
	AT1G53540	AT1G29280		AT4G04220	AT3G61560	AT2G45660
	AT1G53560	AT1G29330		AT4G04630	AT3G61580	AT2G45720
	AT1G53570	AT1G29340		AT4G04850	AT3G61610	AT2G45740
	AT1G53580	AT1G29357		AT4G04920	AT3G61630	AT2G45750
	AT1G53590	AT1G29400		AT4G04925	AT3G61715	AT2G45760
	AT1G53633	AT1G29410		AT4G05018	AT3G61740	AT2G45820
	AT1G53690	AT1G29420		AT4G05020	AT3G61800	AT2G45830
	AT1G53710	AT1G29430		AT4G05320	AT3G61826	AT2G45850
	AT1G53770	AT1G29440		AT4G06746	AT3G61890	AT2G45880
	AT1G53785	AT1G29450		AT4G08170	AT3G61970	AT2G45910
	AT1G53800	AT1G29465		AT4G08455	AT3G62220	AT2G45950
	AT1G53850	AT1G29470		AT4G08740	AT3G62245	AT2G45960
	AT1G53920	AT1G29500		AT4G08850	AT3G62260	AT2G46040
	AT1G54080	AT1G29600		AT4G08930	AT3G62440	AT2G46090
	AT1G54100	AT1G29640		AT4G09000	AT3G62570	AT2G46120
	AT1G54120	AT1G29660		AT4G09030	AT3G62650	AT2G46150
	AT1G54130	AT1G29700		AT4G09180	AT3G62700	AT2G46160
	AT1G54180	AT1G29785		AT4G09420	AT3G62750	AT2G46170
	AT1G54200	AT1G29810		AT4G09460	AT3G62830	AT2G46220
	AT1G54217	AT1G29830		AT4G09500	AT3G63006	AT2G46250
	AT1G54230	AT1G29850		AT4G09520	AT3G63010	AT2G46270
	AT1G54290	AT1G29870		AT4G09620	AT3G63150	AT2G46308
	AT1G54330	AT1G29880		AT4G09630	AT3G63310	AT2G46330
	AT1G54340	AT1G29900		AT4G09820	AT3G66652	AT2G46340
	AT1G54385	AT1G29910		AT4G09890	AT4G00080	AT2G46450
	AT1G54410	AT1G29920		AT4G10010	AT4G00090	AT2G46500
	AT1G54420	AT1G29940		AT4G10130	AT4G00140	AT2G46520
	AT1G54520	AT1G29965		AT4G10140	AT4G00200	AT2G46580
	AT1G54580	AT1G29970		AT4G10380	AT4G00330	AT2G46590
	AT1G54670	AT1G29990		AT4G10970	AT4G00340	AT2G46600
	AT1G54690	AT1G30010		AT4G11010	AT4G00355	AT2G46610
	AT1G54820	AT1G30016		AT4G11160	AT4G00720	AT2G46640
	AT1G54830	AT1G30020		AT4G11330	AT4G00760	AT2G46662
	AT1G54860	AT1G30040		AT4G11830	AT4G00810	AT2G46685
	AT1G54940	AT1G30050		AT4G11990	AT4G00820	AT2G46760
	AT1G54970	AT1G30080		AT4G12050	AT4G00893	AT2G46780
	AT1G54990	AT1G30100		AT4G12065	AT4G00900	AT2G46820
	AT1G55000	AT1G30110		AT4G12115	AT4G00905	AT2G46830
	AT1G55020	AT1G30120		AT4G12240	AT4G01026	AT2G46870
	AT1G55120	AT1G30130		AT4G12290	AT4G01120	AT2G46940
	AT1G55140	AT1G30170		AT4G12300	AT4G01210	AT2G47015
	AT1G55152	AT1G30190		AT4G12450	AT4G01330	AT2G47030
	AT1G55205	AT1G30200		AT4G12470	AT4G01335	AT2G47050
	AT1G55210	AT1G30210		AT4G12480	AT4G01500	AT2G47100
	AT1G55265	AT1G30230		AT4G12730	AT4G01520	AT2G47140
	AT1G55270	AT1G30260		AT4G12800	AT4G01575	AT2G47180
	AT1G55330	AT1G30270		AT4G12910	AT4G01840	AT2G47370
	AT1G55340	AT1G30280		AT4G13020	AT4G01870	AT2G47390
	AT1G55350	AT1G30300		AT4G13820	AT4G01960	AT2G47440
	AT1G55360	AT1G30320		AT4G14147	AT4G02055	AT2G47490
	AT1G55390	AT1G30330		AT4G14190	AT4G02100	AT2G47690
	AT1G55420	AT1G30370		AT4G14230	AT4G02200	AT2G47770
	AT1G55440	AT1G30380		AT4G14310	AT4G02320	AT2G47820
	AT1G55480	AT1G30400		AT4G14345	AT4G02330	AT2G47930
	AT1G55510	AT1G30410		AT4G14465	AT4G02350	AT2G47940
	AT1G55520	AT1G30430		AT4G14730	AT4G02410	AT2G48020
	AT1G55530	AT1G30440		AT4G14740	AT4G02460	AT2G48030
	AT1G55550	AT1G30450		AT4G14900	AT4G02540	AT3G01120
	AT1G55580	AT1G30475		AT4G15210	AT4G02630	AT3G01310
	AT1G55615	AT1G30500		AT4G15545	AT4G02670	AT3G01430
	AT1G55625	AT1G30520		AT4G15800	AT4G02730	AT3G01470
	AT1G55630	AT1G30530		AT4G15970	AT4G02880	AT3G01480
	AT1G55680	AT1G30550		AT4G16141	AT4G02940	AT3G01490
	AT1G55690	AT1G30600		AT4G16490	AT4G03030	AT3G01516
	AT1G55740	AT1G30610		AT4G16740	AT4G03039	AT3G01560
	AT1G55760	AT1G30620		AT4G16990	AT4G03080	AT3G01600
	AT1G55805	AT1G30630		AT4G17060	AT4G03110	AT3G01700
	AT1G55810	AT1G30660		AT4G17070	AT4G03260	AT3G01710
	AT1G55820	AT1G30680		AT4G17098	AT4G03510	AT3G01740
	AT1G55840	AT1G30690		AT4G17300	AT4G04200	AT3G01810
	AT1G55850	AT1G30700		AT4G17560	AT4G04210	AT3G01850
	AT1G55910	AT1G30730		AT4G17612	AT4G04910	AT3G01890
	AT1G55920	AT1G30740		AT4G17640	AT4G04930	AT3G02040
	AT1G55930	AT1G30757		AT4G17765	AT4G04955	AT3G02070
	AT1G55960	AT1G30800		AT4G18010	AT4G05018	AT3G02110
	AT1G56010	AT1G30810		AT4G18220	AT4G05020	AT3G02120
	AT1G56020	AT1G30820		AT4G18480	AT4G06746	AT3G02130
	AT1G56060	AT1G30830		AT4G18830	AT4G08170	AT3G02150
	AT1G56080	AT1G30840		AT4G18900	AT4G08230	AT3G02170
	AT1G56120	AT1G30860		AT4G18950	AT4G08850	AT3G02230
	AT1G56150	AT1G30890		AT4G19110	AT4G09000	AT3G02270
	AT1G56200	AT1G30910		AT4G19120	AT4G09030	AT3G02310
	AT1G56220	AT1G30960		AT4G19140	AT4G09180	AT3G02335
	AT1G56230	AT1G31020		AT4G19230	AT4G09460	AT3G02500
	AT1G56270	AT1G31040		AT4G19710	AT4G09620	AT3G02540
	AT1G56310	AT1G31070		AT4G19990	AT4G09630	AT3G02750
	AT1G56440	AT1G31110		AT4G20325	AT4G09890	AT3G02830
	AT1G56540	AT1G31150		AT4G20780	AT4G11010	AT3G02870
	AT1G56590	AT1G31173		AT4G20930	AT4G11240	AT3G02880
	AT1G56600	AT1G31230		AT4G21210	AT4G11350	AT3G02885
	AT1G56650	AT1G31258		AT4G21740	AT4G11670	AT3G02890
	AT1G56670	AT1G31280		AT4G21760	AT4G11780	AT3G02910
	AT1G56700	AT1G31290		AT4G21810	AT4G11876	AT3G02990
	AT1G56720	AT1G31310		AT4G21920	AT4G11990	AT3G03090
	AT1G57540	AT1G31320		AT4G22010	AT4G12050	AT3G03170
	AT1G57560	AT1G31340		AT4G22200	AT4G12065	AT3G03310
	AT1G57590	AT1G31358		AT4G22240	AT4G12115	AT3G03470
	AT1G57680	AT1G31420		AT4G22260	AT4G12300	AT3G03626
	AT1G57820	AT1G31480		AT4G22530	AT4G12432	AT3G03690
	AT1G57850	AT1G31540		AT4G22560	AT4G12450	AT3G03870
	AT1G57990	AT1G31550		AT4G22730	AT4G12730	AT3G03990
	AT1G58030	AT1G31580		AT4G22770	AT4G12910	AT3G04070
	AT1G58080	AT1G31600		AT4G22840	AT4G13010	AT3G04110
	AT1G58100	AT1G31650		AT4G23010	AT4G13020	AT3G04120
	AT1G58110	AT1G31660		AT4G23020	AT4G14147	AT3G04140
	AT1G58180	AT1G31710		AT4G23070	AT4G14230	AT3G04190
	AT1G58220	AT1G31730		AT4G23220	AT4G14270	AT3G04210
	AT1G58250	AT1G31760		AT4G23260	AT4G14315	AT3G04290
	AT1G58270	AT1G31770		AT4G23290	AT4G14350	AT3G04380
	AT1G58360	AT1G31790		AT4G23420	AT4G14540	AT3G04410
	AT1G58400	AT1G31820		AT4G23432	AT4G14560	AT3G04460
	AT1G58420	AT1G31830		AT4G23470	AT4G14720	AT3G04470
	AT1G58440	AT1G31880		AT4G23530	AT4G14730	AT3G04620
	AT1G58590	AT1G31910		AT4G23635	AT4G14746	AT3G04670
	AT1G58602	AT1G31920		AT4G23650	AT4G14900	AT3G04765
	AT1G59570	AT1G31930		AT4G23730	AT4G15210	AT3G04850
	AT1G59590	AT1G31960		AT4G23740	AT4G15233	AT3G05050
	AT1G59620	AT1G31970		AT4G23820	AT4G15280	AT3G05150
	AT1G59640	AT1G32050		AT4G23850	AT4G15430	AT3G05180
	AT1G59670	AT1G32060		AT4G24040	AT4G15550	AT3G05270
	AT1G59725	AT1G32080		AT4G24090	AT4G16105	AT3G05490
	AT1G59740	AT1G32100		AT4G24120	AT4G16490	AT3G05675
	AT1G59820	AT1G32130		AT4G24170	AT4G16740	AT3G05750
	AT1G59950	AT1G32150		AT4G24220	AT4G16820	AT3G05770
	AT1G60000	AT1G32160		AT4G24240	AT4G16990	AT3G05800
	AT1G60010	AT1G32172		AT4G24350	AT4G17098	AT3G05820
	AT1G60030	AT1G32190		AT4G24740	AT4G17460	AT3G05840
	AT1G60090	AT1G32200		AT4G24805	AT4G17560	AT3G05880
	AT1G60230	AT1G32300		AT4G24972	AT4G17620	AT3G05900
	AT1G60240	AT1G32340		AT4G25030	AT4G17695	AT3G05910
	AT1G60250	AT1G32360		AT4G25050	AT4G17730	AT3G05936
	AT1G60270	AT1G32370		AT4G25080	AT4G17765	AT3G06070
	AT1G60300	AT1G32380		AT4G25090	AT4G17800	AT3G06080
	AT1G60340	AT1G32385		AT4G25210	AT4G17975	AT3G06120
	AT1G60380	AT1G32400		AT4G25260	AT4G17980	AT3G06125
	AT1G60550	AT1G32410		AT4G25280	AT4G18010	AT3G06160
	AT1G60570	AT1G32440		AT4G25386	AT4G18060	AT3G06270
	AT1G60580	AT1G32450		AT4G25433	AT4G18197	AT3G06435
	AT1G60590	AT1G32490		AT4G25635	AT4G18205	AT3G06590
	AT1G60660	AT1G32510		AT4G25680	AT4G18530	AT3G06650
	AT1G60730	AT1G32530		AT4G25780	AT4G18830	AT3G06690
	AT1G60790	AT1G32540		AT4G25840	AT4G18900	AT3G06750
	AT1G60800	AT1G32550		AT4G26480	AT4G19020	AT3G06760
	AT1G60820	AT1G32620		AT4G26550	AT4G19230	AT3G06840
	AT1G60840	AT1G32650		AT4G26675	AT4G19660	AT3G06868
	AT1G60860	AT1G32670		AT4G26690	AT4G19710	AT3G06880
	AT1G60890	AT1G32690		AT4G26700	AT4G20010	AT3G06895
	AT1G60910	AT1G32700		AT4G26760	AT4G20780	AT3G06985
	AT1G60940	AT1G32710		AT4G26965	AT4G20830	AT3G07005
	AT1G60989	AT1G32730		AT4G27415	AT4G20930	AT3G07010
	AT1G60995	AT1G32750		AT4G27500	AT4G21390	AT3G07040
	AT1G61020	AT1G32760		AT4G27560	AT4G21450	AT3G07115
	AT1G61065	AT1G32780		AT4G27595	AT4G21570	AT3G07150
	AT1G61100	AT1G32790		AT4G27800	AT4G21680	AT3G07310
	AT1G61110	AT1G32810		AT4G27840	AT4G21740	AT3G07320
	AT1G61120	AT1G32870		AT4G27870	AT4G21760	AT3G07360
	AT1G61190	AT1G32900		AT4G27875	AT4G21800	AT3G07390
	AT1G61210	AT1G32920		AT4G27950	AT4G22260	AT3G07690
	AT1G61215	AT1G32930		AT4G28240	AT4G22380	AT3G07760
	AT1G61255	AT1G32940		AT4G28330	AT4G22560	AT3G07780
	AT1G61260	AT1G32960		AT4G28490	AT4G22770	AT3G07880
	AT1G61275	AT1G32990		AT4G28564	AT4G22840	AT3G08030
	AT1G61350	AT1G33040		AT4G28652	AT4G22860	AT3G08040
	AT1G61353	AT1G33050		AT4G28703	AT4G23010	AT3G08520
	AT1G61360	AT1G33055		AT4G29080	AT4G23020	AT3G08600
	AT1G61370	AT1G33060		AT4G29103	AT4G23070	AT3G08630
	AT1G61380	AT1G33110		AT4G29190	AT4G23100	AT3G08636
	AT1G61400	AT1G33170		AT4G29390	AT4G23103	AT3G08670
	AT1G61420	AT1G33230		AT4G29540	AT4G23220	AT3G08720
	AT1G61450	AT1G33240		AT4G29840	AT4G23270	AT3G08760
	AT1G61460	AT1G33250		AT4G30130	AT4G23290	AT3G08890
	AT1G61640	AT1G33260		AT4G30180	AT4G23432	AT3G08940
	AT1G61667	AT1G33265		AT4G30190	AT4G23530	AT3G08960
	AT1G61670	AT1G33290		AT4G30240	AT4G23730	AT3G09010
	AT1G61800	AT1G33330		AT4G30310	AT4G23740	AT3G09032
	AT1G61810	AT1G33350		AT4G30350	AT4G23750	AT3G09035
	AT1G61840	AT1G33390		AT4G30390	AT4G23820	AT3G09505
	AT1G61880	AT1G33410		AT4G30410	AT4G23980	AT3G09570
	AT1G61900	AT1G33420		AT4G30490	AT4G24110	AT3G09600
	AT1G61910	AT1G33470		AT4G30660	AT4G24120	AT3G09640
	AT1G61930	AT1G33490		AT4G30710	AT4G24231	AT3G09680
	AT1G61980	AT1G33520		AT4G30850	AT4G24240	AT3G09710
	AT1G62030	AT1G33560		AT4G30900	AT4G24415	AT3G09740
	AT1G62045	AT1G33680		AT4G31000	AT4G24740	AT3G09780
	AT1G62181	AT1G33780		AT4G31075	AT4G24972	AT3G09820
	AT1G62200	AT1G33810		AT4G31210	AT4G25030	AT3G09980
	AT1G62270	AT1G33950		AT4G31330	AT4G25100	AT3G10015
	AT1G62290	AT1G33980		AT4G31420	AT4G25260	AT3G10035
	AT1G62300	AT1G33990		AT4G32040	AT4G25386	AT3G10260
	AT1G62301	AT1G34000		AT4G32350	AT4G25410	AT3G10270
	AT1G62310	AT1G34030		AT4G32480	AT4G25520	AT3G10415
	AT1G62370	AT1G34150		AT4G32650	AT4G25780	AT3G10572
	AT1G62380	AT1G34160		AT4G32660	AT4G25810	AT3G10650
	AT1G62420	AT1G34180		AT4G32840	AT4G25840	AT3G10720
	AT1G62440	AT1G34190		AT4G33050	AT4G25950	AT3G11120
	AT1G62510	AT1G34210		AT4G33080	AT4G26570	AT3G11130
	AT1G62520	AT1G34220		AT4G33240	AT4G26610	AT3G11150
	AT1G62570	AT1G34245		AT4G33430	AT4G26690	AT3G11285
	AT1G62580	AT1G34350		AT4G33530	AT4G26700	AT3G11320
	AT1G62640	AT1G34370		AT4G33560	AT4G26760	AT3G11390
	AT1G62720	AT1G34380		AT4G33620	AT4G26965	AT3G11415
	AT1G62730	AT1G34419		AT4G33660	AT4G27140	AT3G11470
	AT1G62790	AT1G34420		AT4G33960	AT4G27410	AT3G11560
	AT1G62810	AT1G34430		AT4G33980	AT4G27415	AT3G11670
	AT1G62870	AT1G34540		AT4G34035	AT4G27500	AT3G11700
	AT1G62950	AT1G34570		AT4G34100	AT4G27730	AT3G11720
	AT1G62960	AT1G34575		AT4G34135	AT4G27800	AT3G11850
	AT1G62990	AT1G34580		AT4G34180	AT4G27820	AT3G11900
	AT1G63005	AT1G34630		AT4G34390	AT4G27870	AT3G11910
	AT1G63010	AT1G34640		AT4G34415	AT4G27900	AT3G12050
	AT1G63030	AT1G34650		AT4G34480	AT4G27950	AT3G12060
	AT1G63050	AT1G34750		AT4G34490	AT4G27970	AT3G12110
	AT1G63070	AT1G34760		AT4G34650	AT4G28088	AT3G12120
	AT1G63100	AT1G34780		AT4G34840	AT4G28190	AT3G12150
	AT1G63130	AT1G35160		AT4G34970	AT4G28240	AT3G12385
	AT1G63170	AT1G35180		AT4G34975	AT4G28260	AT3G12410
	AT1G63220	AT1G35190		AT4G35060	AT4G28330	AT3G12470
	AT1G63240	AT1G35210		AT4G35100	AT4G28440	AT3G12590
	AT1G63260	AT1G35220		AT4G35250	AT4G28490	AT3G12600
	AT1G63290	AT1G35255		AT4G35320	AT4G28564	AT3G12610
	AT1G63340	AT1G35460		AT4G35600	AT4G28640	AT3G12630
	AT1G63390	AT1G35510		AT4G35650	AT4G29090	AT3G12670
	AT1G63420	AT1G35515		AT4G35730	AT4G29130	AT3G12740
	AT1G63440	AT1G35516		AT4G35750	AT4G29160	AT3G12830
	AT1G63460	AT1G35560		AT4G35785	AT4G29190	AT3G12835
	AT1G63500	AT1G35614		AT4G35850	AT4G29330	AT3G12870
	AT1G63510	AT1G35680		AT4G35930	AT4G29610	AT3G12910
	AT1G63650	AT1G35720		AT4G36130	AT4G29840	AT3G12970
	AT1G63660	AT1G35730		AT4G36260	AT4G29940	AT3G13000
	AT1G63670	AT1G35750		AT4G36270	AT4G30067	AT3G13050
	AT1G63690	AT1G35780		AT4G36540	AT4G30120	AT3G13080
	AT1G63710	AT1G35830		AT4G36660	AT4G30180	AT3G13280
	AT1G63720	AT1G35910		AT4G36730	AT4G30190	AT3G13437
	AT1G63730	AT1G36070		AT4G36780	AT4G30230	AT3G13445
	AT1G63750	AT1G36160		AT4G36800	AT4G30240	AT3G13450
	AT1G63790	AT1G36310		AT4G36830	AT4G30340	AT3G13480
	AT1G63830	AT1G36320		AT4G36900	AT4G30350	AT3G13510
	AT1G63850	AT1G36350		AT4G36930	AT4G30410	AT3G13520
	AT1G63860	AT1G36622		AT4G36970	AT4G30460	AT3G13530
	AT1G63880	AT1G36732		AT4G37180	AT4G30490	AT3G13594
	AT1G63910	AT1G36940		AT4G37190	AT4G30610	AT3G13674
	AT1G63930	AT1G41830		AT4G37240	AT4G30850	AT3G13686
	AT1G63950	AT1G42440		AT4G37390	AT4G30960	AT3G13720
	AT1G64020	AT1G42550		AT4G37440	AT4G31000	AT3G13750
	AT1G64040	AT1G42560		AT4G37445	AT4G31075	AT3G13790
	AT1G64050	AT1G42970		AT4G37450	AT4G31210	AT3G13800
	AT1G64060	AT1G43560		AT4G37470	AT4G31420	AT3G13810
	AT1G64070	AT1G43600		AT4G37760	AT4G31550	AT3G13857
	AT1G64080	AT1G43670		AT4G37820	AT4G32272	AT3G13870
	AT1G64090	AT1G43690		AT4G37895	AT4G32300	AT3G13890
	AT1G64110	AT1G43700		AT4G37930	AT4G32350	AT3G13910
	AT1G64140	AT1G43710		AT4G38000	AT4G32480	AT3G13920
	AT1G64170	AT1G43810		AT4G38170	AT4G32551	AT3G13960
	AT1G64200	AT1G43850		AT4G38220	AT4G32650	AT3G13970
	AT1G64255	AT1G43890		AT4G38470	AT4G32660	AT3G14100
	AT1G64330	AT1G43980		AT4G38520	AT4G32830	AT3G14180
	AT1G64385	AT1G44000		AT4G38580	AT4G32840	AT3G14220
	AT1G64405	AT1G44050		AT4G38620	AT4G32880	AT3G14240
	AT1G64420	AT1G44080		AT4G38670	AT4G32940	AT3G14270
	AT1G64450	AT1G44110		AT4G38700	AT4G32980	AT3G14440
	AT1G64500	AT1G44125		AT4G38860	AT4G33010	AT3G14560
	AT1G64530	AT1G44130		AT4G38930	AT4G33050	AT3G14590
	AT1G64618	AT1G44170		AT4G38950	AT4G33070	AT3G14650
	AT1G64620	AT1G44350		AT4G39040	AT4G33080	AT3G14720
	AT1G64640	AT1G44446		AT4G39070	AT4G33240	AT3G14750
	AT1G64670	AT1G44575		AT4G39080	AT4G33300	AT3G14850
	AT1G64680	AT1G44608		AT4G39100	AT4G33420	AT3G14870
	AT1G64710	AT1G44740		AT4G39160	AT4G33430	AT3G14880
	AT1G64740	AT1G44750		AT4G39360	AT4G33440	AT3G14960
	AT1G64750	AT1G44790		AT4G39404	AT4G33625	AT3G14990
	AT1G64760	AT1G44960		AT4G39615	AT4G33700	AT3G15095
	AT1G64810	AT1G44990		AT4G39660	AT4G33960	AT3G15115
	AT1G64890	AT1G45000		AT4G39710	AT4G33980	AT3G15220
	AT1G64940	AT1G45010		AT4G39730	AT4G34000	AT3G15470
	AT1G64950	AT1G45110		AT4G39770	AT4G34100	AT3G15480
	AT1G64970	AT1G45145		AT4G39950	AT4G34390	AT3G15500
	AT1G64980	AT1G45170		AT4G40070	AT4G34490	AT3G15530
	AT1G64990	AT1G45207		AT5G01260	AT4G34630	AT3G15540
	AT1G65010	AT1G45230		AT5G01340	AT4G34750	AT3G15570
	AT1G65060	AT1G45474		AT5G01420	AT4G34790	AT3G15585
	AT1G65070	AT1G45976		AT5G01600	AT4G34840	AT3G15720
	AT1G65110	AT1G46264		AT5G01720	AT4G35030	AT3G15730
	AT1G65130	AT1G46554		AT5G01780	AT4G35070	AT3G15770
	AT1G65190	AT1G47128		AT5G01950	AT4G35090	AT3G15780
	AT1G65200	AT1G47240		AT5G02200	AT4G35100	AT3G15810
	AT1G65220	AT1G47310		AT5G02220	AT4G35250	AT3G15820
	AT1G65310	AT1G47330		AT5G02230	AT4G35310	AT3G15850
	AT1G65320	AT1G47340		AT5G02490	AT4G35320	AT3G16030
	AT1G65390	AT1G47420		AT5G02500	AT4G35470	AT3G16050
	AT1G65420	AT1G47490		AT5G02530	AT4G35490	AT3G16090
	AT1G65450	AT1G47500		AT5G02580	AT4G35600	AT3G16240
	AT1G65470	AT1G47510		AT5G02615	AT4G35650	AT3G16370
	AT1G65486	AT1G47530		AT5G02725	AT4G35720	AT3G16400
	AT1G65490	AT1G47540		AT5G02850	AT4G35730	AT3G16500
	AT1G65500	AT1G47560		AT5G02870	AT4G35750	AT3G16520
	AT1G65541	AT1G47570		AT5G03030	AT4G35850	AT3G16552
	AT1G65560	AT1G47578		AT5G03190	AT4G36250	AT3G16650
	AT1G65570	AT1G47580		AT5G03360	AT4G36260	AT3G16690
	AT1G65590	AT1G47610		AT5G03452	AT4G36520	AT3G16720
	AT1G65610	AT1G47655		AT5G03520	AT4G36540	AT3G16800
	AT1G65620	AT1G47720		AT5G03530	AT4G36550	AT3G16857
	AT1G65710	AT1G47750		AT5G03555	AT4G36670	AT3G16940
	AT1G65730	AT1G47870		AT5G03630	AT4G36720	AT3G17020
	AT1G65790	AT1G47890		AT5G03700	AT4G36780	AT3G17130
	AT1G65800	AT1G47970		AT5G03705	AT4G36930	AT3G17185
	AT1G65830	AT1G47990		AT5G03740	AT4G37100	AT3G17330
	AT1G65845	AT1G48010		AT5G03745	AT4G37180	AT3G17440
	AT1G65850	AT1G48040		AT5G03790	AT4G37240	AT3G17450
	AT1G65870	AT1G48050		AT5G04060	AT4G37250	AT3G17510
	AT1G65890	AT1G48080		AT5G04220	AT4G37390	AT3G17640
	AT1G65900	AT1G48090		AT5G04520	AT4G37470	AT3G17650
	AT1G65930	AT1G48100		AT5G04560	AT4G37540	AT3G17760
	AT1G65960	AT1G48110		AT5G04670	AT4G37550	AT3G17770
	AT1G65985	AT1G48130		AT5G04710	AT4G37680	AT3G17790
	AT1G66040	AT1G48240		AT5G04750	AT4G37800	AT3G17810
	AT1G66110	AT1G48260		AT5G04760	AT4G37820	AT3G17840
	AT1G66120	AT1G48267		AT5G04840	AT4G37850	AT3G17930
	AT1G66130	AT1G48270		AT5G04885	AT4G37930	AT3G17980
	AT1G66140	AT1G48280		AT5G04910	AT4G37990	AT3G17998
	AT1G66150	AT1G48320		AT5G05080	AT4G38000	AT3G18040
	AT1G66190	AT1G48330		AT5G05180	AT4G38220	AT3G18100
	AT1G66200	AT1G48410		AT5G05210	AT4G38401	AT3G18170
	AT1G66230	AT1G48420		AT5G05230	AT4G38420	AT3G18215
	AT1G66260	AT1G48440		AT5G05330	AT4G38470	AT3G18217
	AT1G66330	AT1G48450		AT5G05380	AT4G38620	AT3G18290
	AT1G66350	AT1G48460		AT5G05435	AT4G38690	AT3G18291
	AT1G66400	AT1G48480		AT5G05440	AT4G38740	AT3G18560
	AT1G66430	AT1G48540		AT5G05460	AT4G38760	AT3G18640
	AT1G66480	AT1G48570		AT5G05480	AT4G38850	AT3G18710
	AT1G66550	AT1G48580		AT5G05540	AT4G38860	AT3G18773
	AT1G66553	AT1G48620		AT5G05690	AT4G39040	AT3G18780
	AT1G66600	AT1G48630		AT5G05795	AT4G39070	AT3G18820
	AT1G66725	AT1G48650		AT5G05860	AT4G39080	AT3G18850
	AT1G66780	AT1G48730		AT5G06390	AT4G39100	AT3G18930
	AT1G66810	AT1G48740		AT5G06410	AT4G39260	AT3G18990
	AT1G66830	AT1G48742		AT5G06530	AT4G39345	AT3G19080
	AT1G66850	AT1G48745		AT5G06990	AT4G39360	AT3G19130
	AT1G66890	AT1G48790		AT5G07010	AT4G39400	AT3G19150
	AT1G66900	AT1G48840		AT5G07070	AT4G39404	AT3G19190
	AT1G66920	AT1G48850		AT5G07100	AT4G39615	AT3G19380
	AT1G66940	AT1G48870		AT5G07110	AT4G39640	AT3G19390
	AT1G66970	AT1G48920		AT5G07135	AT4G39660	AT3G19508
	AT1G66980	AT1G48950		AT5G07240	AT4G39670	AT3G19553
	AT1G67030	AT1G48953		AT5G07290	AT4G39730	AT3G19580
	AT1G67050	AT1G48960		AT5G07580	AT4G39770	AT3G19680
	AT1G67070	AT1G48990		AT5G07590	AT4G39900	AT3G19720
	AT1G67080	AT1G49000		AT5G07730	AT4G39950	AT3G19790
	AT1G67090	AT1G49010		AT5G07790	AT4G39952	AT3G19820
	AT1G67100	AT1G49020		AT5G07920	AT4G39970	AT3G19970
	AT1G67110	AT1G49032		AT5G07940	AT4G39980	AT3G19980
	AT1G67140	AT1G49130		AT5G08170	AT4G39985	AT3G20010
	AT1G67190	AT1G49160		AT5G08200	AT4G40085	AT3G20015
	AT1G67230	AT1G49170		AT5G08280	AT5G01260	AT3G20290
	AT1G67238	AT1G49200		AT5G08520	AT5G01420	AT3G20300
	AT1G67265	AT1G49210		AT5G08535	AT5G01600	AT3G20310
	AT1G67300	AT1G49220		AT5G08695	AT5G01720	AT3G20390
	AT1G67310	AT1G49230		AT5G08717	AT5G01780	AT3G20550
	AT1G67328	AT1G49240		AT5G09250	AT5G01820	AT3G20640
	AT1G67340	AT1G49245		AT5G09440	AT5G01830	AT3G20810
	AT1G67350	AT1G49280		AT5G09520	AT5G01950	AT3G20830
	AT1G67360	AT1G49300		AT5G09655	AT5G01990	AT3G20860
	AT1G67400	AT1G49380		AT5G09680	AT5G02200	AT3G20870
	AT1G67420	AT1G49400		AT5G09740	AT5G02220	AT3G21150
	AT1G67480	AT1G49420		AT5G09810	AT5G02230	AT3G21190
	AT1G67510	AT1G49460		AT5G09970	AT5G02280	AT3G21280
	AT1G67520	AT1G49480		AT5G10110	AT5G02470	AT3G21300
	AT1G67560	AT1G49510		AT5G10140	AT5G02490	AT3G21320
	AT1G67590	AT1G49580		AT5G10150	AT5G02500	AT3G21475
	AT1G67710	AT1G49590		AT5G10170	AT5G02520	AT3G21600
	AT1G67730	AT1G49600		AT5G10455	AT5G02580	AT3G21670
	AT1G67750	AT1G49610		AT5G10630	AT5G02811	AT3G21750
	AT1G67760	AT1G49620		AT5G10860	AT5G02870	AT3G21760
	AT1G67770	AT1G49630		AT5G11160	AT5G03040	AT3G21780
	AT1G67850	AT1G49690		AT5G11260	AT5G03190	AT3G21800
	AT1G67856	AT1G49710		AT5G11420	AT5G03310	AT3G21890
	AT1G67880	AT1G49720		AT5G11530	AT5G03360	AT3G22100
	AT1G67900	AT1G49730		AT5G11550	AT5G03520	AT3G22120
	AT1G67910	AT1G49740		AT5G11590	AT5G03530	AT3G22170
	AT1G67960	AT1G49760		AT5G11790	AT5G03555	AT3G22190
	AT1G68000	AT1G49780		AT5G12230	AT5G03630	AT3G22400
	AT1G68020	AT1G49840		AT5G12330	AT5G03650	AT3G22420
	AT1G68100	AT1G49850		AT5G12470	AT5G03970	AT3G22440
	AT1G68120	AT1G49860		AT5G12840	AT5G04140	AT3G22680
	AT1G68130	AT1G49870		AT5G12940	AT5G04220	AT3G22760
	AT1G68140	AT1G49890		AT5G12990	AT5G04340	AT3G22810
	AT1G68190	AT1G49900		AT5G13020	AT5G04550	AT3G22820
	AT1G68300	AT1G49950		AT5G13140	AT5G04560	AT3G22830
	AT1G68360	AT1G49970		AT5G13200	AT5G04590	AT3G22886
	AT1G68400	AT1G49980		AT5G13300	AT5G04670	AT3G22920
	AT1G68410	AT1G50010		AT5G13400	AT5G04750	AT3G23080
	AT1G68440	AT1G50020		AT5G13570	AT5G04760	AT3G23150
	AT1G68450	AT1G50055		AT5G13620	AT5G04840	AT3G23210
	AT1G68480	AT1G50070		AT5G13740	AT5G05080	AT3G23220
	AT1G68520	AT1G50100		AT5G13790	AT5G05210	AT3G23230
	AT1G68550	AT1G50110		AT5G13845	AT5G05230	AT3G23410
	AT1G68568	AT1G50140		AT5G13950	AT5G05330	AT3G23440
	AT1G68570	AT1G50170		AT5G13980	AT5G05435	AT3G23480
	AT1G68580	AT1G50250		AT5G14011	AT5G05440	AT3G23580
	AT1G68600	AT1G50270		AT5G14035	AT5G05480	AT3G23635
	AT1G68620	AT1G50280		AT5G14170	AT5G05590	AT3G23637
	AT1G68670	AT1G50290		AT5G14330	AT5G05690	AT3G23690
	AT1G68680	AT1G50300		AT5G14430	AT5G05795	AT3G23730
	AT1G68690	AT1G50360		AT5G14495	AT5G05860	AT3G23805
	AT1G68765	AT1G50420		AT5G14640	AT5G05965	AT3G23880
	AT1G68780	AT1G50450		AT5G14690	AT5G06320	AT3G23910
	AT1G68820	AT1G50460		AT5G14700	AT5G06390	AT3G23920
	AT1G68825	AT1G50480		AT5G15160	AT5G06530	AT3G24090
	AT1G68872	AT1G50570		AT5G15190	AT5G06600	AT3G24120
	AT1G68880	AT1G50603		AT5G15210	AT5G07010	AT3G24170
	AT1G68890	AT1G50620		AT5G15300	AT5G07070	AT3G24190
	AT1G68910	AT1G50630		AT5G15410	AT5G07240	AT3G24480
	AT1G68930	AT1G50660		AT5G15430	AT5G07290	AT3G24520
	AT1G68950	AT1G50740		AT5G15440	AT5G07350	AT3G24670
	AT1G68970	AT1G50750		AT5G15740	AT5G07580	AT3G24840
	AT1G69000	AT1G50820		AT5G15815	AT5G07730	AT3G25110
	AT1G69030	AT1G50840		AT5G15850	AT5G08170	AT3G25180
	AT1G69070	AT1G50890		AT5G15860	AT5G08200	AT3G25500
	AT1G69120	AT1G50920		AT5G15880	AT5G08330	AT3G25590
	AT1G69130	AT1G50954		AT5G16120	AT5G08520	AT3G25690
	AT1G69160	AT1G50990		AT5G16260	AT5G08590	AT3G25700
	AT1G69170	AT1G51070		AT5G16340	AT5G08660	AT3G25715
	AT1G69220	AT1G51090		AT5G16560	AT5G08717	AT3G25716
	AT1G69252	AT1G51130		AT5G16730	AT5G09410	AT3G25717
	AT1G69260	AT1G51140		AT5G16830	AT5G09440	AT3G25730
	AT1G69270	AT1G51170		AT5G17000	AT5G09461	AT3G25770
	AT1G69295	AT1G51200		AT5G17300	AT5G09760	AT3G25795
	AT1G69300	AT1G51210		AT5G17680	AT5G09810	AT3G25870
	AT1G69350	AT1G51270		AT5G17760	AT5G09880	AT3G26110
	AT1G69360	AT1G51310		AT5G17795	AT5G09960	AT3G26120
	AT1G69370	AT1G51360		AT5G17840	AT5G10020	AT3G26190
	AT1G69410	AT1G51390		AT5G17900	AT5G10150	AT3G26210
	AT1G69420	AT1G51405		AT5G18030	AT5G10240	AT3G26280
	AT1G69430	AT1G51430		AT5G18080	AT5G10290	AT3G26340
	AT1G69440	AT1G51450		AT5G18245	AT5G10455	AT3G26400
	AT1G69450	AT1G51460		AT5G18310	AT5G10860	AT3G26440
	AT1G69480	AT1G51500		AT5G18520	AT5G11000	AT3G26670
	AT1G69490	AT1G51510		AT5G18590	AT5G11160	AT3G26740
	AT1G69500	AT1G51520		AT5G18755	AT5G11260	AT3G26750
	AT1G69530	AT1G51540		AT5G19025	AT5G11420	AT3G26790
	AT1G69570	AT1G51550		AT5G19190	AT5G11550	AT3G26810
	AT1G69572	AT1G51560		AT5G19230	AT5G11590	AT3G26890
	AT1G69600	AT1G51570		AT5G19390	AT5G11620	AT3G26910
	AT1G69640	AT1G51620		AT5G19729	AT5G11670	AT3G26932
	AT1G69690	AT1G51645		AT5G19770	AT5G11790	AT3G27010
	AT1G69750	AT1G51670		AT5G19780	AT5G12230	AT3G27050
	AT1G69780	AT1G51680		AT5G20020	AT5G12330	AT3G27060
	AT1G69790	AT1G51690		AT5G20250	AT5G12340	AT3G27090
	AT1G69800	AT1G51710		AT5G20490	AT5G12840	AT3G27170
	AT1G69830	AT1G51745		AT5G20630	AT5G12940	AT3G27200
	AT1G69840	AT1G51760		AT5G20720	AT5G13140	AT3G27210
	AT1G69850	AT1G51790		AT5G20830	AT5G13220	AT3G27250
	AT1G69870	AT1G51800		AT5G20840	AT5G13290	AT3G27520
	AT1G69920	AT1G51805		AT5G21130	AT5G13300	AT3G27540
	AT1G69935	AT1G51823		AT5G21378	AT5G13400	AT3G27555
	AT1G70000	AT1G51850		AT5G21930	AT5G13570	AT3G27570
	AT1G70020	AT1G51860		AT5G21960	AT5G13740	AT3G27650
	AT1G70050	AT1G51940		AT5G22000	AT5G13790	AT3G27770
	AT1G70140	AT1G51950		AT5G22040	AT5G13845	AT3G27785
	AT1G70170	AT1G51980		AT5G22070	AT5G13880	AT3G27809
	AT1G70185	AT1G52000		AT5G22360	AT5G13950	AT3G27845
	AT1G70200	AT1G52080		AT5G22608	AT5G14011	AT3G28040
	AT1G70209	AT1G52150		AT5G22690	AT5G14070	AT3G28193
	AT1G70230	AT1G52170		AT5G22750	AT5G14430	AT3G28200
	AT1G70250	AT1G52185		AT5G22770	AT5G14640	AT3G28230
	AT1G70260	AT1G52191		AT5G22788	AT5G14690	AT3G28330
	AT1G70270	AT1G52200		AT5G22910	AT5G14700	AT3G28430
	AT1G70280	AT1G52230		AT5G22950	AT5G15120	AT3G28540
	AT1G70310	AT1G52240		AT5G23090	AT5G15160	AT3G28580
	AT1G70350	AT1G52280		AT5G23330	AT5G15190	AT3G28590
	AT1G70370	AT1G52290		AT5G23340	AT5G15210	AT3G28899
	AT1G70380	AT1G52310		AT5G23470	AT5G15410	AT3G28920
	AT1G70390	AT1G52330		AT5G23480	AT5G15420	AT3G29000
	AT1G70410	AT1G52340		AT5G23640	AT5G15430	AT3G29010
	AT1G70420	AT1G52342		AT5G23665	AT5G15440	AT3G29033
	AT1G70440	AT1G52347		AT5G23730	AT5G15740	AT3G29250
	AT1G70460	AT1G52350		AT5G23950	AT5G15800	AT3G29360
	AT1G70480	AT1G52390		AT5G24030	AT5G15815	AT3G29760
	AT1G70490	AT1G52420		AT5G24130	AT5G15850	AT3G29770
	AT1G70520	AT1G52430		AT5G24150	AT5G16120	AT3G30160
	AT1G70530	AT1G52450		AT5G24710	AT5G16260	AT3G42660
	AT1G70540	AT1G52520		AT5G24760	AT5G16550	AT3G43110
	AT1G70550	AT1G52590		AT5G24770	AT5G16560	AT3G43660
	AT1G70580	AT1G52615		AT5G24810	AT5G16730	AT3G43670
	AT1G70590	AT1G52670		AT5G24850	AT5G17233	AT3G43720
	AT1G70610	AT1G52690		AT5G24910	AT5G17300	AT3G43990
	AT1G70640	AT1G52740		AT5G25190	AT5G17760	AT3G44100
	AT1G70660	AT1G52750		AT5G25210	AT5G17780	AT3G44200
	AT1G70690	AT1G52760		AT5G25380	AT5G17795	AT3G44260
	AT1G70700	AT1G52780		AT5G25590	AT5G17800	AT3G44310
	AT1G70710	AT1G52790		AT5G25780	AT5G18010	AT3G44400
	AT1G70720	AT1G52830		AT5G25810	AT5G18030	AT3G44440
	AT1G70740	AT1G52855		AT5G25910	AT5G18245	AT3G44610
	AT1G70750	AT1G52870		AT5G25920	AT5G18310	AT3G44735
	AT1G70800	AT1G52880		AT5G25990	AT5G18590	AT3G44820
	AT1G70810	AT1G52890		AT5G26040	AT5G18650	AT3G45030
	AT1G70820	AT1G52990		AT5G26110	AT5G18830	AT3G45040
	AT1G70895	AT1G53000		AT5G26210	AT5G19190	AT3G45093
	AT1G70900	AT1G53030		AT5G26950	AT5G19230	AT3G45100
	AT1G70920	AT1G53035		AT5G27150	AT5G19390	AT3G45180
	AT1G70944	AT1G53039		AT5G27920	AT5G19690	AT3G45210
	AT1G70949	AT1G53050		AT5G28040	AT5G19729	AT3G45230
	AT1G70980	AT1G53080		AT5G28262	AT5G19770	AT3G45260
	AT1G70985	AT1G53090		AT5G32450	AT5G19780	AT3G45600
	AT1G70990	AT1G53110		AT5G35360	AT5G20250	AT3G45610
	AT1G71000	AT1G53163		AT5G35410	AT5G20480	AT3G45660
	AT1G71002	AT1G53165		AT5G35770	AT5G20490	AT3G45730
	AT1G71010	AT1G53180		AT5G36160	AT5G20630	AT3G45820
	AT1G71015	AT1G53200		AT5G36925	AT5G20720	AT3G45970
	AT1G71020	AT1G53220		AT5G37540	AT5G20740	AT3G46000
	AT1G71040	AT1G53230		AT5G37850	AT5G20840	AT3G46090
	AT1G71050	AT1G53233		AT5G38410	AT5G21100	AT3G46280
	AT1G71070	AT1G53240		AT5G38420	AT5G21170	AT3G46320
	AT1G71080	AT1G53280		AT5G38530	AT5G21930	AT3G46450
	AT1G71110	AT1G53290		AT5G38720	AT5G21960	AT3G46550
	AT1G71220	AT1G53300		AT5G38880	AT5G22040	AT3G46585
	AT1G71240	AT1G53320		AT5G39510	AT5G22730	AT3G46600
	AT1G71340	AT1G53340		AT5G39581	AT5G22770	AT3G46610
	AT1G71370	AT1G53345		AT5G39895	AT5G22890	AT3G46830
	AT1G71390	AT1G53350		AT5G40180	AT5G22910	AT3G46850
	AT1G71470	AT1G53360		AT5G40390	AT5G22950	AT3G46970
	AT1G71691	AT1G53380		AT5G40460	AT5G23100	AT3G47120
	AT1G71695	AT1G53440		AT5G40480	AT5G23210	AT3G47160
	AT1G71696	AT1G53460		AT5G40720	AT5G23260	AT3G47341
	AT1G71710	AT1G53470		AT5G40790	AT5G23290	AT3G47390
	AT1G71720	AT1G53500		AT5G40800	AT5G23340	AT3G47490
	AT1G71770	AT1G53510		AT5G41060	AT5G23480	AT3G47500
	AT1G71830	AT1G53540		AT5G41240	AT5G23640	AT3G47600
	AT1G71866	AT1G53560		AT5G41400	AT5G23665	AT3G47640
	AT1G71870	AT1G53570		AT5G41410	AT5G23860	AT3G47830
	AT1G71890	AT1G53580		AT5G41675	AT5G23950	AT3G48060
	AT1G71910	AT1G53590		AT5G41740	AT5G24120	AT3G48090
	AT1G71930	AT1G53620		AT5G41940	AT5G24130	AT3G48185
	AT1G71970	AT1G53625		AT5G42100	AT5G24150	AT3G48390
	AT1G72030	AT1G53633		AT5G42440	AT5G24230	AT3G48440
	AT1G72050	AT1G53645		AT5G42570	AT5G24490	AT3G48610
	AT1G72070	AT1G53660		AT5G42630	AT5G24770	AT3G48690
	AT1G72100	AT1G53690		AT5G42720	AT5G24810	AT3G48710
	AT1G72120	AT1G53710		AT5G42880	AT5G24930	AT3G48850
	AT1G72125	AT1G53750		AT5G43190	AT5G25040	AT3G49070
	AT1G72130	AT1G53770		AT5G43270	AT5G25220	AT3G49115
	AT1G72140	AT1G53780		AT5G43430	AT5G25350	AT3G49230
	AT1G72141	AT1G53785		AT5G43940	AT5G25590	AT3G49250
	AT1G72180	AT1G53800		AT5G44020	AT5G25780	AT3G49260
	AT1G72200	AT1G53830		AT5G44040	AT5G25920	AT3G49400
	AT1G72210	AT1G53920		AT5G44130	AT5G26210	AT3G49470
	AT1G72240	AT1G54000		AT5G44270	AT5G26600	AT3G49570
	AT1G72250	AT1G54030		AT5G44290	AT5G26950	AT3G49590
	AT1G72270	AT1G54060		AT5G44340	AT5G27150	AT3G49770
	AT1G72280	AT1G54080		AT5G44345	AT5G27670	AT3G49780
	AT1G72300	AT1G54090		AT5G44370	AT5G27690	AT3G49810
	AT1G72410	AT1G54100		AT5G44420	AT5G27920	AT3G49870
	AT1G72416	AT1G54120		AT5G44520	AT5G28040	AT3G50020
	AT1G72420	AT1G54130		AT5G45307	AT5G28300	AT3G50070
	AT1G72430	AT1G54170		AT5G45390	AT5G28620	AT3G50260
	AT1G72470	AT1G54180		AT5G45428	AT5G28770	AT3G50560
	AT1G72490	AT1G54200		AT5G45745	AT5G32450	AT3G50651
	AT1G72500	AT1G54230		AT5G45760	AT5G35360	AT3G50760
	AT1G72510	AT1G54240		AT5G45860	AT5G35750	AT3G50764
	AT1G72520	AT1G54290		AT5G45900	AT5G35770	AT3G50770
	AT1G72630	AT1G54310		AT5G46080	AT5G36250	AT3G50780
	AT1G72650	AT1G54320		AT5G46490	AT5G36925	AT3G50825
	AT1G72670	AT1G54330		AT5G46780	AT5G37010	AT3G50830
	AT1G72700	AT1G54340		AT5G46840	AT5G37490	AT3G50835
	AT1G72710	AT1G54385		AT5G47030	AT5G37540	AT3G50870
	AT1G72760	AT1G54390		AT5G47180	AT5G37850	AT3G50890
	AT1G72770	AT1G54420		AT5G47250	AT5G38210	AT3G50930
	AT1G72780	AT1G54460		AT5G47290	AT5G38410	AT3G51060
	AT1G72810	AT1G54490		AT5G47500	AT5G38420	AT3G51130
	AT1G72820	AT1G54500		AT5G47610	AT5G38530	AT3G51180
	AT1G72830	AT1G54520		AT5G47910	AT5G38720	AT3G51210
	AT1G72920	AT1G54580		AT5G48335	AT5G38880	AT3G51340
	AT1G72940	AT1G54630		AT5G48460	AT5G38990	AT3G51370
	AT1G72950	AT1G54670		AT5G48465	AT5G39580	AT3G51400
	AT1G72990	AT1G54700		AT5G48650	AT5G39770	AT3G51540
	AT1G73060	AT1G54780		AT5G49120	AT5G39895	AT3G51660
	AT1G73120	AT1G54820		AT5G49215	AT5G40180	AT3G51670
	AT1G73150	AT1G54830		AT5G49280	AT5G40380	AT3G51700
	AT1G73165	AT1G54840		AT5G49300	AT5G40390	AT3G51720
	AT1G73210	AT1G54860		AT5G49690	AT5G40450	AT3G51740
	AT1G73230	AT1G54920		AT5G49720	AT5G40460	AT3G51750
	AT1G73250	AT1G54940		AT5G49760	AT5G40480	AT3G51840
	AT1G73370	AT1G54970		AT5G50200	AT5G40720	AT3G51890
	AT1G73390	AT1G54990		AT5G50380	AT5G40790	AT3G51895
	AT1G73490	AT1G55000		AT5G50430	AT5G40800	AT3G51970
	AT1G73570	AT1G55040		AT5G50805	AT5G41060	AT3G52110
	AT1G73620	AT1G55110		AT5G50900	AT5G41071	AT3G52285
	AT1G73655	AT1G55120		AT5G51055	AT5G41080	AT3G52290
	AT1G73670	AT1G55140		AT5G51260	AT5G41410	AT3G52340
	AT1G73680	AT1G55152		AT5G51340	AT5G41460	AT3G52370
	AT1G73687	AT1G55205		AT5G51350	AT5G41700	AT3G52500
	AT1G73700	AT1G55210		AT5G51560	AT5G41740	AT3G52525
	AT1G73720	AT1G55240		AT5G51580	AT5G41774	AT3G52710
	AT1G73750	AT1G55250		AT5G51770	AT5G41800	AT3G52840
	AT1G73805	AT1G55260		AT5G51990	AT5G41940	AT3G52920
	AT1G73810	AT1G55265		AT5G52310	AT5G42100	AT3G53140
	AT1G73830	AT1G55270		AT5G52500	AT5G42650	AT3G53150
	AT1G73870	AT1G55280		AT5G52510	AT5G42720	AT3G53232
	AT1G73875	AT1G55330		AT5G52815	AT5G42750	AT3G53380
	AT1G73900	AT1G55340		AT5G52890	AT5G42825	AT3G53420
	AT1G73965	AT1G55350		AT5G52980	AT5G42950	AT3G53450
	AT1G73970	AT1G55360		AT5G53160	AT5G43830	AT3G53620
	AT1G74010	AT1G55370		AT5G53280	AT5G43940	AT3G53640
	AT1G74020	AT1G55390		AT5G53310	AT5G44020	AT3G53720
	AT1G74040	AT1G55420		AT5G53460	AT5G44040	AT3G53800
	AT1G74080	AT1G55430		AT5G53900	AT5G44070	AT3G53810
	AT1G74088	AT1G55440		AT5G54110	AT5G44130	AT3G53960
	AT1G74100	AT1G55480		AT5G54300	AT5G44190	AT3G53965
	AT1G74120	AT1G55490		AT5G54380	AT5G44290	AT3G54000
	AT1G74140	AT1G55510		AT5G54470	AT5G44340	AT3G54085
	AT1G74150	AT1G55520		AT5G55380	AT5G44345	AT3G54110
	AT1G74310	AT1G55530		AT5G55400	AT5G44670	AT3G54140
	AT1G74330	AT1G55540		AT5G55530	AT5G44910	AT3G54210
	AT1G74420	AT1G55580		AT5G55740	AT5G45110	AT3G54400
	AT1G74430	AT1G55590		AT5G55840	AT5G45130	AT3G54420
	AT1G74490	AT1G55615		AT5G55860	AT5G45340	AT3G54430
	AT1G74620	AT1G55625		AT5G55910	AT5G45360	AT3G54500
	AT1G74630	AT1G55630		AT5G55940	AT5G45550	AT3G54680
	AT1G74650	AT1G55670		AT5G56090	AT5G45745	AT3G54804
	AT1G74660	AT1G55680		AT5G56230	AT5G45760	AT3G54880
	AT1G74670	AT1G55690		AT5G56240	AT5G45900	AT3G55040
	AT1G74700	AT1G55700		AT5G56365	AT5G46080	AT3G55050
	AT1G74780	AT1G55740		AT5G56460	AT5G46325	AT3G55240
	AT1G74790	AT1G55750		AT5G56550	AT5G46470	AT3G55410
	AT1G74810	AT1G55760		AT5G56560	AT5G46490	AT3G55420
	AT1G74830	AT1G55770		AT5G56860	AT5G46690	AT3G55430
	AT1G74840	AT1G55805		AT5G56865	AT5G47180	AT3G55450
	AT1G74890	AT1G55810		AT5G56880	AT5G47220	AT3G55510
	AT1G74910	AT1G55820		AT5G57010	AT5G47240	AT3G55560
	AT1G74940	AT1G55830		AT5G57035	AT5G47250	AT3G55573
	AT1G74960	AT1G55840		AT5G57050	AT5G47290	AT3G55610
	AT1G75010	AT1G55850		AT5G57580	AT5G47380	AT3G55780
	AT1G75020	AT1G55880		AT5G57780	AT5G47500	AT3G55850
	AT1G75060	AT1G55910		AT5G57830	AT5G47610	AT3G55980
	AT1G75070	AT1G55915		AT5G57890	AT5G47780	AT3G56000
	AT1G75080	AT1G55920		AT5G58070	AT5G48380	AT3G56040
	AT1G75100	AT1G55928		AT5G58110	AT5G48420	AT3G56200
	AT1G75140	AT1G55930		AT5G58160	AT5G48460	AT3G56370
	AT1G75160	AT1G55960		AT5G58350	AT5G48465	AT3G56390
	AT1G75170	AT1G55970		AT5G58570	AT5G48480	AT3G56440
	AT1G75180	AT1G55980		AT5G58620	AT5G48650	AT3G56480
	AT1G75200	AT1G56010		AT5G58720	AT5G48930	AT3G56490
	AT1G75220	AT1G56020		AT5G58790	AT5G49100	AT3G56580
	AT1G75230	AT1G56045		AT5G59020	AT5G49170	AT3G56660
	AT1G75295	AT1G56080		AT5G59230	AT5G49215	AT3G56700
	AT1G75310	AT1G56110		AT5G59300	AT5G49280	AT3G56710
	AT1G75360	AT1G56120		AT5G59340	AT5G49680	AT3G56850
[truncated: 9,595 more rows]
